# Supplementary material for: Enrichment of titin-truncating variants in exon 327 in dilated cardiomyopathy and its relevance to reduced nonsense-mediated mRNA decay efficiency
Source: Front Genet. 2023 Jan 4;13:1087359. doi: 10.3389/fgene.2022.1087359 (PMC9845391; doi:10.3389/fgene.2022.1087359)
Supplement: Supplementary file 1 [file Table2.XLSX]

## Sheet: Table S1
Table S1. List of TTN exons and information for annotation
Exon	From	To	Coding Length	Region (Roberts et al.)	Region (This study)	PSI
1			0
2	1	91	91	Z-disk	Z-disk	1
3	92	295	204	Z-disk	Z-disk	1
4	296	583	288	Z-disk	Z-disk	1
5	584	669	86	Z-disk	Z-disk	1
6	670	914	245	Z-disk	Z-disk	1
7	915	1245	331	Z-disk	Z-disk	1
8	1246	1398	153	Z-disk	Z-disk	1
9	1399	1536	138	Z-disk	Z-disk	1
10	1537	1662	126	Z-disk	Z-disk	1
11	1663	1800	138	Z-disk	Z-disk	0.51
12	1801	1938	138	Z-disk	Z-disk	0.79
13	1939	2076	138	Z-disk	Z-disk	0.96
14	2077	2370	294	Z-disk	Z-disk	1
15	2371	2493	123	Z-disk	Z-disk	0.99
16	2494	2775	282	near Z-disk	Z-disk	0.99
17	2776	2841	66	near Z-disk	Z-disk	0.99
18	2842	3100	259	near Z-disk	Z-disk	1
19	3101	3164	64	near Z-disk	Z-disk	1
20	3165	3380	216	near Z-disk	Z-disk	1
21	3381	3523	143	near Z-disk	Z-disk	1
22	3524	3729	206	near Z-disk	Z-disk	1
23	3730	3963	234	near Z-disk	Z-disk	1
24	3964	4208	245	near Z-disk	Z-disk	1
25	4209	4480	272	near Z-disk	Z-disk	1
26	4481	4645	165	near Z-disk	Z-disk	1
27	4646	4814	169	near Z-disk	Z-disk	1
28	4815	6508	1694	near Z-disk / I-band	Z-disk	1
29	6509	6790	282	I-band	I-band (proximal)	1
30	6791	7057	267	I-band	I-band (proximal)	1
31	7058	7330	273	I-band	I-band (proximal)	1
32	7331	7594	264	I-band	I-band (proximal)	1
33	7595	7855	261	I-band	I-band (proximal)	1
34	7856	8116	261	I-band	I-band (proximal)	1
35	8117	8380	264	I-band	I-band (proximal)	1
36	8381	8641	261	I-band	I-band (proximal)	1
37	8642	8902	261	I-band	I-band (proximal)	1
38	8903	9163	261	I-band	I-band (proximal)	1
39	9164	9305	142	I-band	I-band (proximal)	1
40	9306	9471	166	I-band	I-band (proximal)	1
41	9472	9703	232	I-band	I-band (proximal)	1
42	9704	9988	285	I-band	I-band (proximal)	1
43	9989	10114	126	I-band	I-band (proximal)	1
44	10115	10303	189	I-band	I-band (proximal)	1
45	10304	10678	375		Not used	0.01
46	10679	11254	576		Not used	0.04
47	11255	11311	57	I-band	I-band (proximal)	1
49	11312	14092	2781	I-band	I-band (proximal)	1
50	14093	14371	279	I-band	I-band (proximal)	1
51	14372	14935	564	I-band	Not used	0.33
52	14936	15217	282	I-band	Not used	0.15
53	15218	15496	279	I-band	Not used	0.1
54	15497	15775	279	I-band	Not used	0.07
55	15776	16054	279	I-band	Not used	0.06
56	16055	16342	288	I-band	Not used	0.06
57	16343	16621	279	I-band	Not used	0.07
58	16622	16903	282	I-band	Not used	0.07
59	16904	17182	279	I-band	Not used	0.08
60	17183	17461	279	I-band	Not used	0.2
61	17462	17740	279	I-band	Not used	0.35
62	17741	18028	288	I-band	Not used	0.32
63	18029	18307	279	I-band	Not used	0.06
64	18308	18589	282	I-band	Not used	0.07
65	18590	18868	279	I-band	Not used	0.08
66	18869	19147	279	I-band	Not used	0.04
67	19148	19426	279	I-band	Not used	0.07
68	19427	19714	288	I-band	Not used	0.06
69	19715	19993	279	I-band	Not used	0.06
70	19994	20275	282	I-band	Not used	0.52
71	20276	20554	279	I-band	Not used	0.46
72	20555	20836	282	I-band	Not used	0.46
73	20837	21115	279	I-band	Not used	0.26
74	21116	21403	288	I-band	Not used	0.25
75	21404	21682	279	I-band	Not used	0.34
76	21683	21961	279	I-band	Not used	0.32
77	21962	22240	279	I-band	Not used	0.56
78	22241	22528	288	I-band	Not used	0.33
79	22529	22816	288	I-band	Not used	0.35
80	22817	23098	282	I-band	Not used	0.41
81	23099	23377	279	I-band	Not used	0.41
82	23378	23659	282	I-band	Not used	0.46
83	23660	23938	279	I-band	Not used	0.48
84	23939	24226	288	I-band	Not used	0.07
85	24227	24505	279	I-band	Not used	0.03
86	24506	24784	279	I-band	Not used	0.04
87	24785	25063	279	I-band	Not used	0.04
88	25064	25351	288	I-band	Not used	0.04
89	25352	25639	288	I-band	Not used	0.08
90	25640	25921	282	I-band	Not used	0.59
91	25922	26200	279	I-band	Not used	0.54
92	26201	26482	282	I-band	Not used	0.6
93	26483	26761	279	I-band	Not used	0.62
94	26762	27049	288	I-band	Not used	0.6
95	27050	27328	279	I-band	Not used	0.64
96	27329	27607	279	I-band	Not used	0.63
97	27608	27886	279	I-band	Not used	0.61
98	27887	28174	288	I-band	Not used	0.66
99	28175	28462	288	I-band	Not used	0.66
100	28463	28753	291	I-band	Not used	0.69
101	28754	29041	288	I-band	Not used	0.72
102	29042	29134	93	I-band	Not used	0.72
103	29135	29420	286	I-band	Not used	0.75
104	29421	29604	184	I-band	Not used	0.76
105	29605	29694	90	I-band	Not used	0.75
106	29695	29962	268	I-band	Not used	0.7
107	29963	30223	261	I-band	Not used	0.73
108	30224	30433	210	I-band	Not used	0.74
109	30434	30511	78	I-band	Not used	0.74
110	30512	30538	27	I-band	Not used	0.74
111	30539	30598	60	I-band	Not used	0.8
112	30599	30682	84	I-band	Not used	0.82
113	30683	30754	72	I-band	Not used	0.8
114	30755	30802	48	I-band	Not used	0.75
115	30803	31207	405	I-band	Not used	0.74
116	31208	31270	63	I-band	Not used	0.75
117	31271	31348	78	I-band	Not used	0.63
118	31349	31426	78	I-band	Not used	0.59
119	31427	31513	87	I-band	Not used	0.57
120	31514	31594	81	I-band	Not used	0.56
121	31595	31678	84	I-band	Not used	0.58
122	31679	31762	84	I-band	Not used	0.54
123	31763	31846	84	I-band	Not used	0.78
124	31847	31927	81	I-band	Not used	0.22
125	31928	32011	84	I-band	Not used	0.25
126	32012	32095	84	I-band	Not used	0.15
127	32096	32197	102	I-band	Not used	0.15
128	32198	32311	114	I-band	Not used	0.28
129	32312	32392	81	I-band	Not used	0.28
130	32393	32470	78	I-band	Not used	0.09
131	32471	32554	84	I-band	Not used	0.1
132	32555	32638	84	I-band	Not used	0.06
133	32639	32722	84	I-band	Not used	0.1
134	32723	32806	84	I-band	Not used	0.12
135	32807	32887	81	I-band	Not used	0.26
136	32888	33094	207	I-band	Not used	0.76
137	33095	33172	78	I-band	Not used	0.77
138	33173	33247	75	I-band	Not used	0.04
139	33248	33340	93	I-band	Not used	0.01
140	33341	33418	78	I-band	Not used	0.01
141	33419	33580	162	I-band	Not used	0.01
142	33581	33664	84	I-band	Not used	0.01
143	33665	33742	78	I-band	Not used	0.02
144	33743	33826	84	I-band	Not used	0.74
145	33827	33910	84	I-band	Not used	0.69
146	33911	33994	84	I-band	Not used	0.68
147	33995	34291	297	I-band	Not used	0.02
148	34292	34378	87		Not used	0.02
149	34379	34453	75	I-band	Not used	0.03
150	34454	34537	84		Not used	0.01
151	34538	34612	75	I-band	Not used	0.2
152	34613	34708	96	I-band	Not used	0.54
153	34709	34786	78	I-band	Not used	0.48
154	34787	34855	69	I-band	Not used	0.1
155	34856	34930	75	I-band	Not used	0.03
156	34931	35227	297	I-band	Not used	0.02
157	35228	35308	81	I-band	Not used	0.05
158	35309	35386	78	I-band	Not used	0.3
159	35387	35470	84		Not used	0.01
160	35471	35545	75		Not used	0.01
161	35546	35629	84		Not used	0.03
162	35630	35713	84		Not used	0.02
163	35714	35797	84		Not used	0.01
164	35798	35875	78		Not used	0
165	35876	35959	84		Not used	0.03
166	35960	36043	84		Not used	0.03
167	36044	36118	75		Not used	0.02
168	36119	36202	84		Not used	0.03
169	36203	36280	78		Not used	0.02
170	36281	36364	84		Not used	0.02
171	36365	36448	84		Not used	0.01
172	36449	36532	84		Not used	0.01
173	36533	36616	84		Not used	0.07
174	36617	36700	84		Not used	0.03
175	36701	36790	90	I-band	Not used	0.51
176	36791	36874	84		Not used	0.01
177	36875	36958	84		Not used	0.06
178	36959	37039	81		Not used	0.02
179	37040	37120	81		Not used	0.01
180	37121	37201	81		Not used	0.05
181	37202	37285	84		Not used	0.02
182	37286	37369	84	I-band	Not used	0.08
183	37370	37453	84	I-band	Not used	0.04
184	37454	37543	90		Not used	0.22
185	37544	37627	84		Not used	0.01
186	37628	37711	84		Not used	0.07
187	37712	37792	81		Not used	0.05
188	37793	37873	81		Not used	0.03
189	37874	37954	81		Not used	0.07
190	37955	38038	84		Not used	0.03
191	38039	38122	84		Not used	0.04
192	38123	38206	84		Not used	0.02
193	38207	38296	90		Not used	0.13
194	38297	38380	84		Not used	0
195	38381	38464	84		Not used	0.05
196	38465	38545	81		Not used	0.03
197	38546	38626	81		Not used	0.02
198	38627	38707	81		Not used	0.07
199	38708	38791	84		Not used	0.03
200	38792	38875	84		Not used	0.02
201	38876	38959	84		Not used	0
202	38960	39043	84		Not used	0
203	39044	39127	84	I-band	Not used	0.03
204	39128	39211	84	I-band	Not used	0.08
205	39212	39295	84	I-band	Not used	0.06
206	39296	39379	84	I-band	Not used	0.05
207	39380	39463	84	I-band	Not used	0.08
208	39464	39547	84	I-band	Not used	0.09
209	39548	39625	78	I-band	Not used	0.1
210	39626	39709	84	I-band	Not used	0.07
211	39710	39817	108	I-band	Not used	0.07
212	39818	39895	78	I-band	Not used	0.08
213	39896	39973	78	I-band	Not used	0.03
214	39974	40057	84	I-band	Not used	0.02
215	40058	40141	84	I-band	Not used	0.02
216	40142	40222	81	I-band	Not used	0.01
217	40223	40297	75	I-band	Not used	0.01
218	40298	40408	111	I-band	Not used	0.03
219	40409	40477	69	I-band	Not used	0.04
220	40478	40558	81	I-band	I-band (distal)	1
221	40559	40633	75	I-band	I-band (distal)	1
222	40634	40723	90	I-band	I-band (distal)	1
223	40724	40786	63	I-band	I-band (distal)	1
224	40787	40876	90	I-band	I-band (distal)	1
225	40877	40927	51	I-band	Not used	0.79
226	40928	41329	402	I-band	I-band (distal)	1
227	41330	41608	279	I-band	I-band (distal)	1
228	41609	41884	276	I-band	I-band (distal)	1
229	41885	42024	140	I-band	I-band (distal)	1
230	42025	42151	127	I-band	I-band (distal)	1
231	42152	42415	264	I-band	I-band (distal)	1
232	42416	42682	267	I-band	I-band (distal)	1
233	42683	42946	264	I-band	I-band (distal)	1
234	42947	43086	140	I-band	I-band (distal)	1
235	43087	43213	127	I-band	I-band (distal)	1
236	43214	43480	267	I-band	I-band (distal)	1
237	43481	43747	267	I-band	I-band (distal)	1
238	43748	44014	267	I-band	I-band (distal)	1
239	44015	44154	140	I-band	I-band (distal)	1
240	44155	44281	127	I-band	I-band (distal)	1
241	44282	44424	143	I-band	I-band (distal)	1
242	44425	44548	124	I-band	I-band (distal)	1
243	44549	44815	267	I-band	Not used	0.59
244	44816	44913	98	I-band	I-band (distal)	1
245	44914	45082	169	I-band	I-band (distal)	1
246	45083	45349	267	I-band	I-band (distal)	1
247	45350	45616	267	I-band	I-band (distal)	1
248	45617	45895	279	I-band	I-band (distal)	1
249	45896	46304	409	I-band	I-band (distal)	1
250	46305	46429	125	I-band	I-band (distal)	1
251	46430	46696	267	I-band	I-band (distal)	1
252	46697	46966	270	I-band	I-band (distal)	1
253	46967	47269	303	A-band	A-band (pre-exon 327)	1
254	47270	47572	303	A-band	A-band (pre-exon 327)	1
255	47573	47760	188	A-band	A-band (pre-exon 327)	1
256	47761	47875	115	A-band	A-band (pre-exon 327)	1
257	47876	48160	285	A-band	A-band (pre-exon 327)	1
258	48161	48312	152	A-band	A-band (pre-exon 327)	1
259	48313	48460	148	A-band	A-band (pre-exon 327)	1
260	48461	48638	178	A-band	A-band (pre-exon 327)	1
261	48639	48760	122	A-band	A-band (pre-exon 327)	1
262	48761	49048	288	A-band	A-band (pre-exon 327)	1
263	49049	49345	297	A-band	A-band (pre-exon 327)	1
264	49346	49532	187	A-band	A-band (pre-exon 327)	1
265	49533	49648	116	A-band	A-band (pre-exon 327)	1
266	49649	49948	300	A-band	A-band (pre-exon 327)	1
267	49949	50248	300	A-band	A-band (pre-exon 327)	1
268	50249	50354	106	A-band	A-band (pre-exon 327)	1
269	50355	50551	197	A-band	A-band (pre-exon 327)	1
270	50552	50857	306	A-band	A-band (pre-exon 327)	1
271	50858	51136	279	A-band	A-band (pre-exon 327)	1
272	51137	51436	300	A-band	A-band (pre-exon 327)	1
273	51437	51739	303	A-band	A-band (pre-exon 327)	1
274	51740	52102	363	A-band	A-band (pre-exon 327)	1
275	52103	52405	303	A-band	A-band (pre-exon 327)	1
276	52406	52705	300	A-band	A-band (pre-exon 327)	1
277	52706	53002	297	A-band	A-band (pre-exon 327)	1
278	53003	53287	285	A-band	A-band (pre-exon 327)	1
279	53288	53581	294	A-band	A-band (pre-exon 327)	1
280	53582	53881	300	A-band	A-band (pre-exon 327)	1
281	53882	54190	309	A-band	A-band (pre-exon 327)	1
282	54191	54381	191	A-band	A-band (pre-exon 327)	1
283	54382	54811	430	A-band	A-band (pre-exon 327)	1
284	54812	55120	309	A-band	A-band (pre-exon 327)	1
285	55121	55269	149	A-band	A-band (pre-exon 327)	1
286	55270	55302	33	A-band	A-band (pre-exon 327)	1
287	55303	55432	130	A-band	A-band (pre-exon 327)	1
288	55433	55732	300	A-band	A-band (pre-exon 327)	1
289	55733	56050	318	A-band	A-band (pre-exon 327)	1
290	56051	56347	297	A-band	A-band (pre-exon 327)	1
291	56348	56647	300	A-band	A-band (pre-exon 327)	1
292	56648	56962	315	A-band	A-band (pre-exon 327)	1
293	56963	57111	149	A-band	A-band (pre-exon 327)	1
294	57112	57262	151	A-band	A-band (pre-exon 327)	1
295	57263	57544	282	A-band	A-band (pre-exon 327)	1
296	57545	57847	303	A-band	A-band (pre-exon 327)	1
297	57848	58150	303	A-band	A-band (pre-exon 327)	1
298	58151	58432	282	A-band	A-band (pre-exon 327)	1
299	58433	58732	300	A-band	A-band (pre-exon 327)	1
300	58733	59035	303	A-band	A-band (pre-exon 327)	1
301	59036	59344	309	A-band	A-band (pre-exon 327)	1
302	59345	59626	282	A-band	A-band (pre-exon 327)	1
303	59627	59926	300	A-band	A-band (pre-exon 327)	1
304	59927	60220	294	A-band	A-band (pre-exon 327)	1
305	60221	63187	2967	A-band	A-band (pre-exon 327)	1
306	63188	63508	321	A-band	A-band (pre-exon 327)	1
307	63509	63793	285	A-band	A-band (pre-exon 327)	1
308	63794	64093	300	A-band	A-band (pre-exon 327)	1
309	64094	64396	303	A-band	A-band (pre-exon 327)	1
310	64397	64672	276	A-band	A-band (pre-exon 327)	1
311	64673	64972	300	A-band	A-band (pre-exon 327)	1
312	64973	65275	303	A-band	A-band (pre-exon 327)	1
313	65276	65575	300	A-band	A-band (pre-exon 327)	1
314	65576	65863	288	A-band	A-band (pre-exon 327)	1
315	65864	66160	297	A-band	A-band (pre-exon 327)	1
316	66161	66463	303	A-band	A-band (pre-exon 327)	1
317	66464	66769	306	A-band	A-band (pre-exon 327)	1
318	66770	67057	288	A-band	A-band (pre-exon 327)	1
319	67058	67348	291	A-band	A-band (pre-exon 327)	1
320	67349	67636	288	A-band	A-band (pre-exon 327)	1
321	67637	68224	588	A-band	A-band (pre-exon 327)	1
322	68225	68329	105	A-band	A-band (pre-exon 327)	1
323	68330	68527	198	A-band	A-band (pre-exon 327)	1
324	68528	68824	297	A-band	A-band (pre-exon 327)	1
325	68825	69412	588	A-band	A-band (pre-exon 327)	1
326	69413	69715	303	A-band	A-band (pre-exon 327)	1
327	69716	86821	17106	A-band	A-band (Exon 327)	1
328	86822	87118	297	A-band	A-band (post-exon 327)	1
329	87119	87706	588	A-band	A-band (post-exon 327)	1
330	87707	88009	303	A-band	A-band (post-exon 327)	1
331	88010	88306	297	A-band	A-band (post-exon 327)	1
332	88307	88594	288	A-band	A-band (post-exon 327)	1
333	88595	88894	300	A-band	A-band (post-exon 327)	1
334	88895	89197	303	A-band	A-band (post-exon 327)	1
335	89198	89503	306	A-band	A-band (post-exon 327)	1
336	89504	91270	1767	A-band	A-band (post-exon 327)	1
337	91271	91564	294	A-band	A-band (post-exon 327)	1
338	91565	91852	288	A-band	A-band (post-exon 327)	1
339	91853	92152	300	A-band	A-band (post-exon 327)	1
340	92153	94219	2067	A-band	A-band (post-exon 327)	1
341	94220	94522	303	A-band	A-band (post-exon 327)	1
342	94523	94828	306	A-band	A-band (post-exon 327)	1
343	94829	95119	291	A-band	A-band (post-exon 327)	1
344	95120	95416	297	A-band	A-band (post-exon 327)	1
345	95417	95722	306	A-band	A-band (post-exon 327)	1
346	95723	96028	306	A-band	A-band (post-exon 327)	1
347	96029	96310	282	A-band	A-band (post-exon 327)	1
348	96311	96904	594	A-band	A-band (post-exon 327)	1
349	96905	97192	288	A-band	A-band (post-exon 327)	1
350	97193	97492	300	A-band	A-band (post-exon 327)	1
351	97493	97795	303	A-band	A-band (post-exon 327)	1
352	97796	98098	303	A-band	A-band (post-exon 327)	1
353	98099	98683	585	A-band	A-band (post-exon 327)	1
354	98684	98989	306	A-band	A-band (post-exon 327)	1
355	98990	99289	300	A-band	A-band (post-exon 327)	1
356	99290	99865	576	A-band	A-band (post-exon 327)	1
357	99866	100171	306	A-band	A-band (post-exon 327)	1
358	100172	100765	594	A-band	A-band (post-exon 327)	1
359	100766	106374	5609	M-band	M-band	1
360	106375	106531	157	M-band	M-band	1
361	106532	107223	692	M-band	M-band	1
362	107224	107377	154	M-band	M-band	1
363	107378	107680	303	M-band	M-band	0.99
364	107681	107976	296	M-band	M-band	1

## Sheet: Table S2
Table S2. List of all searched cases with TTNtv
No	Source	cDNA change (NM_001267550.2)	Protein consequence (NP_001254479.2)	Type	PTC location (codon)	PTC location (cDNA)	Exon	PTC Region	PTC Exon Length	PTC_to_Intron	PSI	Regional enrichment analysis	RNAseq data analysis	Phenotype analysis
1	Ahktar et al., 2020	N/A	p.Lys72Ter	Nonsense	72	216	3	Z-disk	204	79	1	O	X	X
2	Ahktar et al., 2020	N/A	p.Ser493Ter	Nonsense	493	1479	9	Z-disk	138	57	1	O	X	X
3	Ahktar et al., 2020	N/A	p.Lys698ArgfsTer5	Frameshift	702	2106	14	Z-disk	294	264	1	O	X	X
4	Ahktar et al., 2020	N/A	p.Tyr1029Ter	Nonsense	1029	3087	18	Z-disk	259	13	1	O	X	X
5	Ahktar et al., 2020	N/A	p.Ser1118IlefsTer21	Frameshift	1138	3414	21	Z-disk	143	109	1	O	X	X
6	Ahktar et al., 2020	N/A	p.Tyr1392Ter	Nonsense	1392	4176	24	Z-disk	245	32	1	O	X	X
7	Ahktar et al., 2020	N/A	p.Phe1459LeufsTer3	Frameshift	1461	4383	25	Z-disk	272	97	1	O	X	X
8	Ahktar et al., 2020	N/A	p.Met1575SerfsTer6	Frameshift	1580	4740	27	Z-disk	169	74	1	O	X	X
9	Ahktar et al., 2020	N/A	p.Gln2181Ter	Nonsense	2181	6543	29	I-band (proximal)	282	247	1	O	X	X
10	Ahktar et al., 2020	N/A	p.Gln2333Ter	Nonsense	2333	6999	30	I-band (proximal)	267	58	1	O	X	X
11	Ahktar et al., 2020	N/A	p.Trp2740Ter	Nonsense	2740	8220	35	I-band (proximal)	264	160	1	O	X	X
12	Ahktar et al., 2020	N/A	p.Arg3017GlufsTer9	Frameshift	3025	9075	38	I-band (proximal)	261	88	1	O	X	X
13	Ahktar et al., 2020	N/A	p.Lys3126SerfsTer17	Frameshift	3142	9426	40	I-band (proximal)	166	45	1	O	X	X
14	Ahktar et al., 2020	N/A	p.Tyr3232CysfsTer5	Frameshift	3236	9708	42	I-band (proximal)	285	280	1	O	X	X
15	Ahktar et al., 2020	N/A	p.Met3833CysfsTer3	Frameshift	3835	11505	49	I-band (proximal)	2781	2587	1	O	X	X
16	Ahktar et al., 2020	N/A	p.Trp3971Ter	Nonsense	3971	11913	49	I-band (proximal)	2781	2179	1	O	X	X
17	Ahktar et al., 2020	N/A	p.Tyr3984Ter	Nonsense	3984	11952	49	I-band (proximal)	2781	2140	1	O	X	X
18	Ahktar et al., 2020	N/A	p.Glu4173Ter	Nonsense	4173	12519	49	I-band (proximal)	2781	1573	1	O	X	X
19	Ahktar et al., 2020	N/A	p.Ser4228LeufsTer23	Frameshift	4250	12750	49	I-band (proximal)	2781	1342	1	O	X	X
20	Ahktar et al., 2020	N/A	p.Arg4249SerfsTer20	Frameshift	4268	12804	49	I-band (proximal)	2781	1288	1	O	X	X
21	Ahktar et al., 2020	N/A	p.Val4291SerfsTer12	Frameshift	4302	12906	49	I-band (proximal)	2781	1186	1	O	X	X
22	Ahktar et al., 2020	N/A	p.Glu4381Ter	Nonsense	4381	13143	49	I-band (proximal)	2781	949	1	O	X	X
23	Ahktar et al., 2020	N/A	p.Ile4459TyrfsTer2	Frameshift	4460	13380	49	I-band (proximal)	2781	712	1	O	X	X
24	Ahktar et al., 2020	N/A	p.Tyr4482Ter	Nonsense	4482	13446	49	I-band (proximal)	2781	646	1	O	X	X
25	Ahktar et al., 2020	N/A	p.Asn4539Ter	Nonsense	4539	13617	49	I-band (proximal)	2781	475	1	O	X	X
26	Ahktar et al., 2020	N/A	p.Asn4539Ter	Nonsense	4539	13617	49	I-band (proximal)	2781	475	1	O	X	X
27	Ahktar et al., 2020	N/A	p.Ile4622AsnfsTer12	Frameshift	4633	13899	49	I-band (proximal)	2781	193	1	O	X	X
28	Ahktar et al., 2020	N/A	p.Glu4634Ter	Nonsense	4634	13902	49	I-band (proximal)	2781	190	1	O	X	X
29	Ahktar et al., 2020	N/A	p.Arg4697Ter	Nonsense	4697	14091	49	I-band (proximal)	2781	1	1	O	X	X
30	Ahktar et al., 2020	N/A	p.Arg4697Ter	Nonsense	4697	14091	49	I-band (proximal)	2781	1	1	O	X	X
31	Ahktar et al., 2020	N/A	p.Arg4738Ter	Nonsense	4738	14214	50	I-band (proximal)	279	157	1	O	X	X
32	Ahktar et al., 2020	N/A	p.Thr13617AsnfsTer15	Frameshift	13631	40893	225	Not used	51	34	0.79	X	X	X
33	Ahktar et al., 2020	N/A	p.Tyr13945Ter	Nonsense	13945	41835	228	I-band (distal)	276	49	1	O	X	X
34	Ahktar et al., 2020	N/A	p.Asp13992PhefsTer7	Frameshift	13998	41994	229	I-band (distal)	140	30	1	O	X	X
35	Ahktar et al., 2020	N/A	p.Arg14069Ter	Nonsense	14069	42207	231	I-band (distal)	264	208	1	O	X	X
36	Ahktar et al., 2020	N/A	p.Arg14079Ter	Nonsense	14079	42237	231	I-band (distal)	264	178	1	O	X	X
37	Ahktar et al., 2020	N/A	p.Tyr14275Ter	Nonsense	14275	42825	233	I-band (distal)	264	121	1	O	X	X
38	Ahktar et al., 2020	N/A	p.Leu14382ValfsTer2	Frameshift	14383	43149	235	I-band (distal)	127	64	1	O	X	X
39	Ahktar et al., 2020	N/A	p.Lys14528Ter	Nonsense	14528	43584	237	I-band (distal)	267	163	1	O	X	X
40	Ahktar et al., 2020	N/A	p.Arg14762Ter	Nonsense	14762	44286	241	I-band (distal)	143	138	1	O	X	X
41	Ahktar et al., 2020	N/A	p.Tyr14789ThrfsTer15	Frameshift	14803	44409	241	I-band (distal)	143	15	1	O	X	X
42	Ahktar et al., 2020	N/A	p.Ser14813Ter	Nonsense	14813	44439	242	I-band (distal)	124	109	1	O	X	X
43	Ahktar et al., 2020	N/A	p.Arg14967Ter	Nonsense	14967	44901	244	I-band (distal)	98	12	1	O	X	X
44	Ahktar et al., 2020	N/A	p.Trp14974Ter	Nonsense	14974	44922	245	I-band (distal)	169	160	1	O	X	X
45	Ahktar et al., 2020	N/A	p.Arg15103Ter	Nonsense	15103	45309	246	I-band (distal)	267	40	1	O	X	X
46	Ahktar et al., 2020	N/A	p.Val15190LeufsTer18	Frameshift	15207	45621	248	I-band (distal)	279	274	1	O	X	X
47	Ahktar et al., 2020	N/A	p.Lys15642MetfsTer10	Frameshift	15651	46953	252	I-band (distal)	270	13	1	O	X	X
48	Ahktar et al., 2020	N/A	p.Cys15714Ter	Nonsense	15714	47142	253	A-band (pre-exon 327)	303	127	1	O	X	X
49	Ahktar et al., 2020	N/A	p.Arg15772Ter	Nonsense	15772	47316	254	A-band (pre-exon 327)	303	256	1	O	X	X
50	Ahktar et al., 2020	N/A	p.Arg15832Ter	Nonsense	15832	47496	254	A-band (pre-exon 327)	303	76	1	O	X	X
51	Ahktar et al., 2020	N/A	p.Arg15832Ter	Nonsense	15832	47496	254	A-band (pre-exon 327)	303	76	1	O	X	X
52	Ahktar et al., 2020	N/A	p.Arg15898Ter	Nonsense	15898	47694	255	A-band (pre-exon 327)	188	66	1	O	X	X
53	Ahktar et al., 2020	N/A	p.Cys15899Ter	Nonsense	15899	47697	255	A-band (pre-exon 327)	188	63	1	O	X	X
54	Ahktar et al., 2020	N/A	p.Trp16102Ter	Nonsense	16102	48306	258	A-band (pre-exon 327)	152	6	1	O	X	X
55	Ahktar et al., 2020	N/A	p.Trp16398Ter	Nonsense	16398	49194	263	A-band (pre-exon 327)	297	151	1	O	X	X
56	Ahktar et al., 2020	N/A	p.Thr16404ProfsTer12	Frameshift	16415	49245	263	A-band (pre-exon 327)	297	100	1	O	X	X
57	Ahktar et al., 2020	N/A	p.Val16433LeufsTer10	Frameshift	16442	49326	263	A-band (pre-exon 327)	297	19	1	O	X	X
58	Ahktar et al., 2020	N/A	p.Trp16486Ter	Nonsense	16486	49458	264	A-band (pre-exon 327)	187	74	1	O	X	X
59	Ahktar et al., 2020	N/A	p.Gln16823Ter	Nonsense	16823	50469	269	A-band (pre-exon 327)	197	82	1	O	X	X
60	Ahktar et al., 2020	N/A	p.Leu16972GlyfsTer30	Frameshift	17001	51003	271	A-band (pre-exon 327)	279	133	1	O	X	X
61	Ahktar et al., 2020	N/A	p.Lys17065Ter	Nonsense	17065	51195	272	A-band (pre-exon 327)	300	241	1	O	X	X
62	Ahktar et al., 2020	N/A	p.Gln17146Ter	Nonsense	17146	51438	273	A-band (pre-exon 327)	303	301	1	O	X	X
63	Ahktar et al., 2020	N/A	p.His17200ProfsTer13	Frameshift	17212	51636	273	A-band (pre-exon 327)	303	103	1	O	X	X
64	Ahktar et al., 2020	N/A	p.Arg17341Ter	Nonsense	17341	52023	274	A-band (pre-exon 327)	363	79	1	O	X	X
65	Ahktar et al., 2020	N/A	p.Leu17346PhefsTer4	Frameshift	17349	52047	274	A-band (pre-exon 327)	363	55	1	O	X	X
66	Ahktar et al., 2020	N/A	p.Glu17391Ter	Nonsense	17391	52173	275	A-band (pre-exon 327)	303	232	1	O	X	X
67	Ahktar et al., 2020	N/A	p.Lys17413ArgfsTer12	Frameshift	17424	52272	275	A-band (pre-exon 327)	303	133	1	O	X	X
68	Ahktar et al., 2020	N/A	p.Glu17437AspfsTer2	Frameshift	17438	52314	275	A-band (pre-exon 327)	303	91	1	O	X	X
69	Ahktar et al., 2020	N/A	p.Arg17691SerfsTer2	Frameshift	17692	53076	278	A-band (pre-exon 327)	285	211	1	O	X	X
70	Ahktar et al., 2020	N/A	p.Arg17691SerfsTer2	Frameshift	17692	53076	278	A-band (pre-exon 327)	285	211	1	O	X	X
71	Ahktar et al., 2020	N/A	p.Arg17699SerfsTer17	Frameshift	17715	53145	278	A-band (pre-exon 327)	285	142	1	O	X	X
72	Ahktar et al., 2020	N/A	p.Arg17736Ter	Nonsense	17736	53208	278	A-band (pre-exon 327)	285	79	1	O	X	X
73	Ahktar et al., 2020	N/A	p.Arg17741Ter	Nonsense	17741	53223	278	A-band (pre-exon 327)	285	64	1	O	X	X
74	Ahktar et al., 2020	N/A	p.Arg17915Ter	Nonsense	17915	53745	280	A-band (pre-exon 327)	300	136	1	O	X	X
75	Ahktar et al., 2020	N/A	p.Gly18041AlafsTer44	Frameshift	18084	54252	282	A-band (pre-exon 327)	191	129	1	O	X	X
76	Ahktar et al., 2020	N/A	p.Arg18140Ter	Nonsense	18140	54420	283	A-band (pre-exon 327)	430	391	1	O	X	X
77	Ahktar et al., 2020	N/A	p.Lys18157SerfsTer59	Frameshift	18215	54645	283	A-band (pre-exon 327)	430	166	1	O	X	X
78	Ahktar et al., 2020	N/A	p.Tyr18212Ter	Nonsense	18212	54636	283	A-band (pre-exon 327)	430	175	1	O	X	X
79	Ahktar et al., 2020	N/A	p.Tyr18242Ter	Nonsense	18242	54726	283	A-band (pre-exon 327)	430	85	1	O	X	X
80	Ahktar et al., 2020	N/A	p.Leu18328HisfsTer5	Frameshift	18332	54996	284	A-band (pre-exon 327)	309	124	1	O	X	X
81	Ahktar et al., 2020	N/A	p.Ile18445LeufsTer42	Frameshift	18486	55458	288	A-band (pre-exon 327)	300	274	1	O	X	X
82	Ahktar et al., 2020	N/A	p.Arg18554Ter	Nonsense	18554	55662	288	A-band (pre-exon 327)	300	70	1	O	X	X
83	Ahktar et al., 2020	N/A	p.Cys18618Ter	Nonsense	18618	55854	289	A-band (pre-exon 327)	318	196	1	O	X	X
84	Ahktar et al., 2020	N/A	p.Pro18623ArgfsTer15	Frameshift	18637	55911	289	A-band (pre-exon 327)	318	139	1	O	X	X
85	Ahktar et al., 2020	N/A	p.Tyr18762Ter	Nonsense	18762	56286	290	A-band (pre-exon 327)	297	61	1	O	X	X
86	Ahktar et al., 2020	N/A	p.Ser18914PhefsTer3	Frameshift	18916	56748	292	A-band (pre-exon 327)	315	214	1	O	X	X
87	Ahktar et al., 2020	N/A	p.Gly18918ValfsTer17	Frameshift	18934	56802	292	A-band (pre-exon 327)	315	160	1	O	X	X
88	Ahktar et al., 2020	N/A	p.Glu19042Ter	Nonsense	19042	57126	294	A-band (pre-exon 327)	151	136	1	O	X	X
89	Ahktar et al., 2020	N/A	p.Arg19111Ter	Nonsense	19111	57333	295	A-band (pre-exon 327)	282	211	1	O	X	X
90	Ahktar et al., 2020	N/A	p.Arg19111Ter	Nonsense	19111	57333	295	A-band (pre-exon 327)	282	211	1	O	X	X
91	Ahktar et al., 2020	N/A	p.Arg19111Ter	Nonsense	19111	57333	295	A-band (pre-exon 327)	282	211	1	O	X	X
92	Ahktar et al., 2020	N/A	p.Tyr19515Ter	Nonsense	19515	58545	299	A-band (pre-exon 327)	300	187	1	O	X	X
93	Ahktar et al., 2020	N/A	p.Gly19523SerfsTer5	Frameshift	19527	58581	299	A-band (pre-exon 327)	300	151	1	O	X	X
94	Ahktar et al., 2020	N/A	p.Val19541PhefsTer22	Frameshift	19562	58686	299	A-band (pre-exon 327)	300	46	1	O	X	X
95	Ahktar et al., 2020	N/A	p.Arg19576GlnfsTer4	Frameshift	19579	58737	300	A-band (pre-exon 327)	303	298	1	O	X	X
96	Ahktar et al., 2020	N/A	p.Glu19735AspfsTer24	Frameshift	19758	59274	301	A-band (pre-exon 327)	309	70	1	O	X	X
97	Ahktar et al., 2020	N/A	p.Pro19784ArgfsTer5	Frameshift	19788	59364	302	A-band (pre-exon 327)	282	262	1	O	X	X
98	Ahktar et al., 2020	N/A	p.Pro19784ArgfsTer5	Frameshift	19788	59364	302	A-band (pre-exon 327)	282	262	1	O	X	X
99	Ahktar et al., 2020	N/A	p.Ser19887ArgfsTer55	Frameshift	19941	59823	303	A-band (pre-exon 327)	300	103	1	O	X	X
100	Ahktar et al., 2020	N/A	p.Asn19955LysfsTer10	Frameshift	19964	59892	303	A-band (pre-exon 327)	300	34	1	O	X	X
101	Ahktar et al., 2020	N/A	p.Lys20197GlyfsTer2	Frameshift	20198	60594	305	A-band (pre-exon 327)	2967	2593	1	O	X	X
102	Ahktar et al., 2020	N/A	p.Gln20411Ter	Nonsense	20411	61233	305	A-band (pre-exon 327)	2967	1954	1	O	X	X
103	Ahktar et al., 2020	N/A	p.Arg20499Ter	Nonsense	20499	61497	305	A-band (pre-exon 327)	2967	1690	1	O	X	X
104	Ahktar et al., 2020	N/A	p.Arg20626Ter	Nonsense	20626	61878	305	A-band (pre-exon 327)	2967	1309	1	O	X	X
105	Ahktar et al., 2020	N/A	p.Arg20641Ter	Nonsense	20641	61923	305	A-band (pre-exon 327)	2967	1264	1	O	X	X
106	Ahktar et al., 2020	N/A	p.Arg21009Ter	Nonsense	21009	63027	305	A-band (pre-exon 327)	2967	160	1	O	X	X
107	Ahktar et al., 2020	N/A	p.Arg21009Ter	Nonsense	21009	63027	305	A-band (pre-exon 327)	2967	160	1	O	X	X
108	Ahktar et al., 2020	N/A	p.Arg21009Ter	Nonsense	21009	63027	305	A-band (pre-exon 327)	2967	160	1	O	X	X
109	Ahktar et al., 2020	N/A	p.Ala21203ProfsTer44	Frameshift	21246	63738	307	A-band (pre-exon 327)	285	55	1	O	X	X
110	Ahktar et al., 2020	N/A	p.Arg21485Ter	Nonsense	21485	64455	310	A-band (pre-exon 327)	276	217	1	O	X	X
111	Ahktar et al., 2020	N/A	p.Arg21485Ter	Nonsense	21485	64455	310	A-band (pre-exon 327)	276	217	1	O	X	X
112	Ahktar et al., 2020	N/A	p.Ala21518SerfsTer14	Frameshift	21531	64593	310	A-band (pre-exon 327)	276	79	1	O	X	X
113	Ahktar et al., 2020	N/A	p.Leu21579ValfsTer12	Frameshift	21590	64770	311	A-band (pre-exon 327)	300	202	1	O	X	X
114	Ahktar et al., 2020	N/A	p.Leu21579ValfsTer12	Frameshift	21590	64770	311	A-band (pre-exon 327)	300	202	1	O	X	X
115	Ahktar et al., 2020	N/A	p.Leu21579ValfsTer12	Frameshift	21590	64770	311	A-band (pre-exon 327)	300	202	1	O	X	X
116	Ahktar et al., 2020	N/A	p.Arg21604Ter	Nonsense	21604	64812	311	A-band (pre-exon 327)	300	160	1	O	X	X
117	Ahktar et al., 2020	N/A	p.Glu21826Ter	Nonsense	21826	65478	313	A-band (pre-exon 327)	300	97	1	O	X	X
118	Ahktar et al., 2020	N/A	p.Ser22085Ter	Nonsense	22085	66255	316	A-band (pre-exon 327)	303	208	1	O	X	X
119	Ahktar et al., 2020	N/A	p.Tyr22126Ter	Nonsense	22126	66378	316	A-band (pre-exon 327)	303	85	1	O	X	X
120	Ahktar et al., 2020	N/A	p.Leu22273ThrfsTer24	Frameshift	22296	66888	318	A-band (pre-exon 327)	288	169	1	O	X	X
121	Ahktar et al., 2020	N/A	p.Gln22450Ter	Nonsense	22450	67350	320	A-band (pre-exon 327)	288	286	1	O	X	X
122	Ahktar et al., 2020	N/A	p.Gln22450Ter	Nonsense	22450	67350	320	A-band (pre-exon 327)	288	286	1	O	X	X
123	Ahktar et al., 2020	N/A	p.Lys22474SerfsTer14	Frameshift	22487	67461	320	A-band (pre-exon 327)	288	175	1	O	X	X
124	Ahktar et al., 2020	N/A	p.Lys22474AsnfsTer14	Frameshift	22487	67461	320	A-band (pre-exon 327)	288	175	1	O	X	X
125	Ahktar et al., 2020	N/A	p.Arg22499Ter	Nonsense	22499	67497	320	A-band (pre-exon 327)	288	139	1	O	X	X
126	Ahktar et al., 2020	N/A	p.Arg22499Ter	Nonsense	22499	67497	320	A-band (pre-exon 327)	288	139	1	O	X	X
127	Ahktar et al., 2020	N/A	p.Arg22499Ter	Nonsense	22499	67497	320	A-band (pre-exon 327)	288	139	1	O	X	X
128	Ahktar et al., 2020	N/A	p.Ser22524LeufsTer28	Frameshift	22551	67653	321	A-band (pre-exon 327)	588	571	1	O	X	X
129	Ahktar et al., 2020	N/A	p.Val22540TrpfsTer13	Frameshift	22552	67656	321	A-band (pre-exon 327)	588	568	1	O	X	X
130	Ahktar et al., 2020	N/A	p.Pro22556IlefsTer18	Frameshift	22573	67719	321	A-band (pre-exon 327)	588	505	1	O	X	X
131	Ahktar et al., 2020	N/A	p.Pro22748HisfsTer15	Frameshift	22762	68286	322	A-band (pre-exon 327)	105	43	1	O	X	X
132	Ahktar et al., 2020	N/A	p.Ser22759Ter	Nonsense	22759	68277	322	A-band (pre-exon 327)	105	52	1	O	X	X
133	Ahktar et al., 2020	N/A	p.Arg22817Ter	Nonsense	22817	68451	323	A-band (pre-exon 327)	198	76	1	O	X	X
134	Ahktar et al., 2020	N/A	p.Arg22817Ter	Nonsense	22817	68451	323	A-band (pre-exon 327)	198	76	1	O	X	X
135	Ahktar et al., 2020	N/A	p.Arg22817Ter	Nonsense	22817	68451	323	A-band (pre-exon 327)	198	76	1	O	X	X
136	Ahktar et al., 2020	N/A	p.Arg22817Ter	Nonsense	22817	68451	323	A-band (pre-exon 327)	198	76	1	O	X	X
137	Ahktar et al., 2020	N/A	p.Asp22868GlufsTer6	Frameshift	22873	68619	324	A-band (pre-exon 327)	297	205	1	O	X	X
138	Ahktar et al., 2020	N/A	p.Ile22952Ter	Nonsense	22952	68856	325	A-band (pre-exon 327)	588	556	1	O	X	X
139	Ahktar et al., 2020	N/A	p.Trp23261Ter	Nonsense	23261	69783	327	A-band (Exon 327)	17106	17038	1	O	X	X
140	Ahktar et al., 2020	N/A	p.Gly23293Ter	Nonsense	23293	69879	327	A-band (Exon 327)	17106	16942	1	O	X	X
141	Ahktar et al., 2020	N/A	p.Glu23514Ter	Nonsense	23514	70542	327	A-band (Exon 327)	17106	16279	1	O	X	X
142	Ahktar et al., 2020	N/A	p.Glu23522ArgfsTer10	Frameshift	23531	70593	327	A-band (Exon 327)	17106	16228	1	O	X	X
143	Ahktar et al., 2020	N/A	p.Gly23716HisfsTer6	Frameshift	23721	71163	327	A-band (Exon 327)	17106	15658	1	O	X	X
144	Ahktar et al., 2020	N/A	p.Gln23834Ter	Nonsense	23834	71502	327	A-band (Exon 327)	17106	15319	1	O	X	X
145	Ahktar et al., 2020	N/A	p.Arg23868Ter	Nonsense	23868	71604	327	A-band (Exon 327)	17106	15217	1	O	X	X
146	Ahktar et al., 2020	N/A	p.Arg23868Ter	Nonsense	23868	71604	327	A-band (Exon 327)	17106	15217	1	O	X	X
147	Ahktar et al., 2020	N/A	p.Glu24077ValfsTer11	Frameshift	24087	72261	327	A-band (Exon 327)	17106	14560	1	O	X	X
148	Ahktar et al., 2020	N/A	p.Trp24170Ter	Nonsense	24170	72510	327	A-band (Exon 327)	17106	14311	1	O	X	X
149	Ahktar et al., 2020	N/A	p.Lys24264IlefsTer36	Frameshift	24299	72897	327	A-band (Exon 327)	17106	13924	1	O	X	X
150	Ahktar et al., 2020	N/A	p.Gln24267Ter	Nonsense	24267	72801	327	A-band (Exon 327)	17106	14020	1	O	X	X
151	Ahktar et al., 2020	N/A	p.Trp24370Ter	Nonsense	24370	73110	327	A-band (Exon 327)	17106	13711	1	O	X	X
152	Ahktar et al., 2020	N/A	p.Pro24426ArgfsTer3	Frameshift	24428	73284	327	A-band (Exon 327)	17106	13537	1	O	X	X
153	Ahktar et al., 2020	N/A	p.Ser24549Ter	Nonsense	24549	73647	327	A-band (Exon 327)	17106	13174	1	O	X	X
154	Ahktar et al., 2020	N/A	p.Cys24587ArgfsTer8	Frameshift	24594	73782	327	A-band (Exon 327)	17106	13039	1	O	X	X
155	Ahktar et al., 2020	N/A	p.Thr24672MetfsTer8	Frameshift	24679	74037	327	A-band (Exon 327)	17106	12784	1	O	X	X
156	Ahktar et al., 2020	N/A	p.Ile24697AsnfsTer3	Frameshift	24699	74097	327	A-band (Exon 327)	17106	12724	1	O	X	X
157	Ahktar et al., 2020	N/A	p.Asp24777GlufsTer14	Frameshift	24790	74370	327	A-band (Exon 327)	17106	12451	1	O	X	X
158	Ahktar et al., 2020	N/A	p.Asn24792GlnfsTer29	Frameshift	24820	74460	327	A-band (Exon 327)	17106	12361	1	O	X	X
159	Ahktar et al., 2020	N/A	p.Tyr24904Ter	Nonsense	24904	74712	327	A-band (Exon 327)	17106	12109	1	O	X	X
160	Ahktar et al., 2020	N/A	p.Lys25046AsnfsTer8	Frameshift	25053	75159	327	A-band (Exon 327)	17106	11662	1	O	X	X
161	Ahktar et al., 2020	N/A	p.Lys25046AsnfsTer8	Frameshift	25053	75159	327	A-band (Exon 327)	17106	11662	1	O	X	X
162	Ahktar et al., 2020	N/A	p.Trp25145Ter	Nonsense	25145	75435	327	A-band (Exon 327)	17106	11386	1	O	X	X
163	Ahktar et al., 2020	N/A	p.Trp25145Ter	Nonsense	25145	75435	327	A-band (Exon 327)	17106	11386	1	O	X	X
164	Ahktar et al., 2020	N/A	p.Val25468GlufsTer33	Frameshift	25500	76500	327	A-band (Exon 327)	17106	10321	1	O	X	X
165	Ahktar et al., 2020	N/A	p.Leu25717GlufsTer6	Frameshift	25722	77166	327	A-band (Exon 327)	17106	9655	1	O	X	X
166	Ahktar et al., 2020	N/A	p.Leu25717GlufsTer6	Frameshift	25722	77166	327	A-band (Exon 327)	17106	9655	1	O	X	X
167	Ahktar et al., 2020	N/A	p.Tyr25767LeufsTer4	Frameshift	25770	77310	327	A-band (Exon 327)	17106	9511	1	O	X	X
168	Ahktar et al., 2020	N/A	p.Tyr25767LeufsTer4	Frameshift	25770	77310	327	A-band (Exon 327)	17106	9511	1	O	X	X
169	Ahktar et al., 2020	N/A	p.Lys25862ArgfsTer25	Frameshift	25886	77658	327	A-band (Exon 327)	17106	9163	1	O	X	X
170	Ahktar et al., 2020	N/A	p.Lys25899Ter	Nonsense	25899	77697	327	A-band (Exon 327)	17106	9124	1	O	X	X
171	Ahktar et al., 2020	N/A	p.Tyr26025Ter	Nonsense	26025	78075	327	A-band (Exon 327)	17106	8746	1	O	X	X
172	Ahktar et al., 2020	N/A	p.Gln26049AsnfsTer25	Frameshift	26073	78219	327	A-band (Exon 327)	17106	8602	1	O	X	X
173	Ahktar et al., 2020	N/A	p.Gln26147Ter	Nonsense	26147	78441	327	A-band (Exon 327)	17106	8380	1	O	X	X
174	Ahktar et al., 2020	N/A	p.Trp26308Ter	Nonsense	26308	78924	327	A-band (Exon 327)	17106	7897	1	O	X	X
175	Ahktar et al., 2020	N/A	p.Arg26327Ter	Nonsense	26327	78981	327	A-band (Exon 327)	17106	7840	1	O	X	X
176	Ahktar et al., 2020	N/A	p.Arg26331Ter	Nonsense	26331	78993	327	A-band (Exon 327)	17106	7828	1	O	X	X
177	Ahktar et al., 2020	N/A	p.Arg26331Ter	Nonsense	26331	78993	327	A-band (Exon 327)	17106	7828	1	O	X	X
178	Ahktar et al., 2020	N/A	p.Lys26425Ter	Nonsense	26425	79275	327	A-band (Exon 327)	17106	7546	1	O	X	X
179	Ahktar et al., 2020	N/A	p.Glu26464Ter	Nonsense	26464	79392	327	A-band (Exon 327)	17106	7429	1	O	X	X
180	Ahktar et al., 2020	N/A	p.Tyr26522Ter	Nonsense	26522	79566	327	A-band (Exon 327)	17106	7255	1	O	X	X
181	Ahktar et al., 2020	N/A	p.Arg26547Ter	Nonsense	26547	79641	327	A-band (Exon 327)	17106	7180	1	O	X	X
182	Ahktar et al., 2020	N/A	p.Glu26555Ter	Nonsense	26555	79665	327	A-band (Exon 327)	17106	7156	1	O	X	X
183	Ahktar et al., 2020	N/A	p.Glu26555Ter	Nonsense	26555	79665	327	A-band (Exon 327)	17106	7156	1	O	X	X
184	Ahktar et al., 2020	N/A	p.Glu26555Ter	Nonsense	26555	79665	327	A-band (Exon 327)	17106	7156	1	O	X	X
185	Ahktar et al., 2020	N/A	p.Arg26562Ter	Nonsense	26562	79686	327	A-band (Exon 327)	17106	7135	1	O	X	X
186	Ahktar et al., 2020	N/A	p.Ile26829MetfsTer15	Frameshift	26843	80529	327	A-band (Exon 327)	17106	6292	1	O	X	X
187	Ahktar et al., 2020	N/A	p.Ile26829MetfsTer15	Frameshift	26843	80529	327	A-band (Exon 327)	17106	6292	1	O	X	X
188	Ahktar et al., 2020	N/A	p.Arg26906Ter	Nonsense	26906	80718	327	A-band (Exon 327)	17106	6103	1	O	X	X
189	Ahktar et al., 2020	N/A	p.Arg26906Ter	Nonsense	26906	80718	327	A-band (Exon 327)	17106	6103	1	O	X	X
190	Ahktar et al., 2020	N/A	p.Val26967TyrfsTer16	Frameshift	26982	80946	327	A-band (Exon 327)	17106	5875	1	O	X	X
191	Ahktar et al., 2020	N/A	p.Val26967TyrfsTer16	Frameshift	26982	80946	327	A-band (Exon 327)	17106	5875	1	O	X	X
192	Ahktar et al., 2020	N/A	p.Gln27004Ter	Nonsense	27004	81012	327	A-band (Exon 327)	17106	5809	1	O	X	X
193	Ahktar et al., 2020	N/A	p.Gln27088CysfsTer5	Frameshift	27092	81276	327	A-band (Exon 327)	17106	5545	1	O	X	X
194	Ahktar et al., 2020	N/A	p.Leu27122Ter	Nonsense	27122	81366	327	A-band (Exon 327)	17106	5455	1	O	X	X
195	Ahktar et al., 2020	N/A	p.Tyr27205Ter	Nonsense	27205	81615	327	A-band (Exon 327)	17106	5206	1	O	X	X
196	Ahktar et al., 2020	N/A	p.Pro27673GlnfsTer3	Frameshift	27675	83025	327	A-band (Exon 327)	17106	3796	1	O	X	X
197	Ahktar et al., 2020	N/A	p.Glu27704AspfsTer19	Frameshift	27722	83166	327	A-band (Exon 327)	17106	3655	1	O	X	X
198	Ahktar et al., 2020	N/A	p.Trp27709Ter	Nonsense	27709	83127	327	A-band (Exon 327)	17106	3694	1	O	X	X
199	Ahktar et al., 2020	N/A	p.Arg27806Ter	Nonsense	27806	83418	327	A-band (Exon 327)	17106	3403	1	O	X	X
200	Ahktar et al., 2020	N/A	p.Arg27806Ter	Nonsense	27806	83418	327	A-band (Exon 327)	17106	3403	1	O	X	X
201	Ahktar et al., 2020	N/A	p.Arg27806Ter	Nonsense	27806	83418	327	A-band (Exon 327)	17106	3403	1	O	X	X
202	Ahktar et al., 2020	N/A	p.Arg27806Ter	Nonsense	27806	83418	327	A-band (Exon 327)	17106	3403	1	O	X	X
203	Ahktar et al., 2020	N/A	p.Arg27810LeufsTer69	Frameshift	27878	83634	327	A-band (Exon 327)	17106	3187	1	O	X	X
204	Ahktar et al., 2020	N/A	p.Arg27839Ter	Nonsense	27839	83517	327	A-band (Exon 327)	17106	3304	1	O	X	X
205	Ahktar et al., 2020	N/A	p.Gln28126Ter	Nonsense	28126	84378	327	A-band (Exon 327)	17106	2443	1	O	X	X
206	Ahktar et al., 2020	N/A	p.Pro28161CysfsTer17	Frameshift	28177	84531	327	A-band (Exon 327)	17106	2290	1	O	X	X
207	Ahktar et al., 2020	N/A	p.Gln28308Ter	Nonsense	28308	84924	327	A-band (Exon 327)	17106	1897	1	O	X	X
208	Ahktar et al., 2020	N/A	p.Arg28364Ter	Nonsense	28364	85092	327	A-band (Exon 327)	17106	1729	1	O	X	X
209	Ahktar et al., 2020	N/A	p.Arg28403Ter	Nonsense	28403	85209	327	A-band (Exon 327)	17106	1612	1	O	X	X
210	Ahktar et al., 2020	N/A	p.Arg28423Ter	Nonsense	28423	85269	327	A-band (Exon 327)	17106	1552	1	O	X	X
211	Ahktar et al., 2020	N/A	p.Trp28498Ter	Nonsense	28498	85494	327	A-band (Exon 327)	17106	1327	1	O	X	X
212	Ahktar et al., 2020	N/A	p.Trp28498Ter	Nonsense	28498	85494	327	A-band (Exon 327)	17106	1327	1	O	X	X
213	Ahktar et al., 2020	N/A	p.Met28507AsnfsTer5	Frameshift	28511	85533	327	A-band (Exon 327)	17106	1288	1	O	X	X
214	Ahktar et al., 2020	N/A	p.Arg28590Ter	Nonsense	28590	85770	327	A-band (Exon 327)	17106	1051	1	O	X	X
215	Ahktar et al., 2020	N/A	p.Arg28590Ter	Nonsense	28590	85770	327	A-band (Exon 327)	17106	1051	1	O	X	X
216	Ahktar et al., 2020	N/A	p.Gly28685TrpfsTer10	Frameshift	28694	86082	327	A-band (Exon 327)	17106	739	1	O	X	X
217	Ahktar et al., 2020	N/A	p.Ser28693IlefsTer2	Frameshift	28694	86082	327	A-band (Exon 327)	17106	739	1	O	X	X
218	Ahktar et al., 2020	N/A	p.Ser28693IlefsTer2	Frameshift	28694	86082	327	A-band (Exon 327)	17106	739	1	O	X	X
219	Ahktar et al., 2020	N/A	p.Arg28706Ter	Nonsense	28706	86118	327	A-band (Exon 327)	17106	703	1	O	X	X
220	Ahktar et al., 2020	N/A	p.Leu28810Ter	Nonsense	28810	86430	327	A-band (Exon 327)	17106	391	1	O	X	X
221	Ahktar et al., 2020	N/A	p.Val28854CysfsTer4	Frameshift	28857	86571	327	A-band (Exon 327)	17106	250	1	O	X	X
222	Ahktar et al., 2020	N/A	p.Trp28989Ter	Nonsense	28989	86967	328	A-band (post-exon 327)	297	151	1	O	X	X
223	Ahktar et al., 2020	N/A	p.Arg29014Ter	Nonsense	29014	87042	328	A-band (post-exon 327)	297	76	1	O	X	X
224	Ahktar et al., 2020	N/A	p.Leu29029SerfsTer12	Frameshift	29040	87120	329	A-band (post-exon 327)	588	586	1	O	X	X
225	Ahktar et al., 2020	N/A	p.Pro29032LeufsTer8	Frameshift	29039	87117	328	A-band (post-exon 327)	297	1	1	O	X	X
226	Ahktar et al., 2020	N/A	p.Pro29032LeufsTer8	Frameshift	29039	87117	328	A-band (post-exon 327)	297	1	1	O	X	X
227	Ahktar et al., 2020	N/A	p.Pro29032LeufsTer8	Frameshift	29039	87117	328	A-band (post-exon 327)	297	1	1	O	X	X
228	Ahktar et al., 2020	N/A	p.Ala29119LeufsTer17	Frameshift	29135	87405	329	A-band (post-exon 327)	588	301	1	O	X	X
229	Ahktar et al., 2020	N/A	p.Ala29119LeufsTer17	Frameshift	29135	87405	329	A-band (post-exon 327)	588	301	1	O	X	X
230	Ahktar et al., 2020	N/A	p.Gln29169TyrfsTer17	Frameshift	29185	87555	329	A-band (post-exon 327)	588	151	1	O	X	X
231	Ahktar et al., 2020	N/A	p.Glu29254AlafsTer18	Frameshift	29271	87813	330	A-band (post-exon 327)	303	196	1	O	X	X
232	Ahktar et al., 2020	N/A	p.Leu29283TyrfsTer118	Frameshift	29400	88200	331	A-band (post-exon 327)	297	106	1	O	X	X
233	Ahktar et al., 2020	N/A	p.Leu29283TyrfsTer118	Frameshift	29400	88200	331	A-band (post-exon 327)	297	106	1	O	X	X
234	Ahktar et al., 2020	N/A	p.Arg29947Ter	Nonsense	29947	89841	336	A-band (post-exon 327)	1767	1429	1	O	X	X
235	Ahktar et al., 2020	N/A	p.Lys30453Ter	Nonsense	30453	91359	337	A-band (post-exon 327)	294	205	1	O	X	X
236	Ahktar et al., 2020	N/A	p.Ile30497MetfsTer9	Frameshift	30505	91515	337	A-band (post-exon 327)	294	49	1	O	X	X
237	Ahktar et al., 2020	N/A	p.Asn30572LysfsTer16	Frameshift	30587	91761	338	A-band (post-exon 327)	288	91	1	O	X	X
238	Ahktar et al., 2020	N/A	p.Pro30626GlnfsTer2	Frameshift	30627	91881	339	A-band (post-exon 327)	300	271	1	O	X	X
239	Ahktar et al., 2020	N/A	p.Arg30664AspfsTer6	Frameshift	30669	92007	339	A-band (post-exon 327)	300	145	1	O	X	X
240	Ahktar et al., 2020	N/A	p.Asn30734GlnfsTer17	Frameshift	30750	92250	340	A-band (post-exon 327)	2067	1969	1	O	X	X
241	Ahktar et al., 2020	N/A	p.Ser30745Ter	Nonsense	30745	92235	340	A-band (post-exon 327)	2067	1984	1	O	X	X
242	Ahktar et al., 2020	N/A	p.Val30767Ter	Nonsense	30767	92301	340	A-band (post-exon 327)	2067	1918	1	O	X	X
243	Ahktar et al., 2020	N/A	p.Glu30792MetfsTer37	Frameshift	30828	92484	340	A-band (post-exon 327)	2067	1735	1	O	X	X
244	Ahktar et al., 2020	N/A	p.Trp30959Ter	Nonsense	30959	92877	340	A-band (post-exon 327)	2067	1342	1	O	X	X
245	Ahktar et al., 2020	N/A	p.Arg31056Ter	Nonsense	31056	93168	340	A-band (post-exon 327)	2067	1051	1	O	X	X
246	Ahktar et al., 2020	N/A	p.Arg31056Ter	Nonsense	31056	93168	340	A-band (post-exon 327)	2067	1051	1	O	X	X
247	Ahktar et al., 2020	N/A	p.Trp31160Ter	Nonsense	31160	93480	340	A-band (post-exon 327)	2067	739	1	O	X	X
248	Ahktar et al., 2020	N/A	p.Arg31619Ter	Nonsense	31619	94857	343	A-band (post-exon 327)	291	262	1	O	X	X
249	Ahktar et al., 2020	N/A	p.Leu31635GlyfsTer9	Frameshift	31643	94929	343	A-band (post-exon 327)	291	190	1	O	X	X
250	Ahktar et al., 2020	N/A	p.Leu31635GlyfsTer9	Frameshift	31643	94929	343	A-band (post-exon 327)	291	190	1	O	X	X
251	Ahktar et al., 2020	N/A	p.Arg31670Ter	Nonsense	31670	95010	343	A-band (post-exon 327)	291	109	1	O	X	X
252	Ahktar et al., 2020	N/A	p.Arg31670Ter	Nonsense	31670	95010	343	A-band (post-exon 327)	291	109	1	O	X	X
253	Ahktar et al., 2020	N/A	p.Arg31670Ter	Nonsense	31670	95010	343	A-band (post-exon 327)	291	109	1	O	X	X
254	Ahktar et al., 2020	N/A	p.Arg31781Ter	Nonsense	31781	95343	344	A-band (post-exon 327)	297	73	1	O	X	X
255	Ahktar et al., 2020	N/A	p.Arg31781Ter	Nonsense	31781	95343	344	A-band (post-exon 327)	297	73	1	O	X	X
256	Ahktar et al., 2020	N/A	p.Asn31989ThrfsTer2	Frameshift	31990	95970	346	A-band (post-exon 327)	306	58	1	O	X	X
257	Ahktar et al., 2020	N/A	p.Val32100LeufsTer13	Frameshift	32112	96336	348	A-band (post-exon 327)	594	568	1	O	X	X
258	Ahktar et al., 2020	N/A	p.Leu32379HisfsTer4	Frameshift	32382	97146	349	A-band (post-exon 327)	288	46	1	O	X	X
259	Ahktar et al., 2020	N/A	p.Glu32492ValfsTer18	Frameshift	32509	97527	351	A-band (post-exon 327)	303	268	1	O	X	X
260	Ahktar et al., 2020	N/A	p.Asn33274MetfsTer26	Frameshift	33299	99897	357	A-band (post-exon 327)	306	274	1	O	X	X
261	Ahktar et al., 2020	N/A	p.Tyr33363Ter	Nonsense	33363	100089	357	A-band (post-exon 327)	306	82	1	O	X	X
262	Ahktar et al., 2020	N/A	p.Arg33403Ter	Nonsense	33403	100209	358	A-band (post-exon 327)	594	556	1	O	X	X
263	Ahktar et al., 2020	N/A	p.Trp33413Ter	Nonsense	33413	100239	358	A-band (post-exon 327)	594	526	1	O	X	X
264	Ahktar et al., 2020	N/A	p.Arg33648PhefsTer24	Frameshift	33671	101013	359	M-band	5609	5361	1	O	X	X
265	Ahktar et al., 2020	N/A	p.Ser33699MetfsTer9	Frameshift	33707	101121	359	M-band	5609	5253	1	O	X	X
266	Ahktar et al., 2020	N/A	p.Val33889Ter	Nonsense	33889	101667	359	M-band	5609	4707	1	O	X	X
267	Ahktar et al., 2020	N/A	p.Arg34079SerfsTer4	Frameshift	34082	102246	359	M-band	5609	4128	1	O	X	X
268	Ahktar et al., 2020	N/A	p.Trp34170Ter	Nonsense	34170	102510	359	M-band	5609	3864	1	O	X	X
269	Ahktar et al., 2020	N/A	p.Trp34170Ter	Nonsense	34170	102510	359	M-band	5609	3864	1	O	X	X
270	Ahktar et al., 2020	N/A	p.Arg34175Ter	Nonsense	34175	102525	359	M-band	5609	3849	1	O	X	X
271	Ahktar et al., 2020	N/A	p.Pro34263SerfsTer3	Frameshift	34265	102795	359	M-band	5609	3579	1	O	X	X
272	Ahktar et al., 2020	N/A	p.Asn34266TyrfsTer8	Frameshift	34273	102819	359	M-band	5609	3555	1	O	X	X
273	Ahktar et al., 2020	N/A	p.Val34453TrpfsTer4	Frameshift	34456	103368	359	M-band	5609	3006	1	O	X	X
274	Ahktar et al., 2020	N/A	p.Lys34511Ter	Nonsense	34511	103533	359	M-band	5609	2841	1	O	X	X
275	Ahktar et al., 2020	N/A	p.Lys34569Ter	Nonsense	34569	103707	359	M-band	5609	2667	1	O	X	X
276	Ahktar et al., 2020	N/A	p.Gln34934Ter	Nonsense	34934	104802	359	M-band	5609	1572	1	O	X	X
277	Ahktar et al., 2020	N/A	p.Thr35028TrpfsTer3	Frameshift	35030	105090	359	M-band	5609	1284	1	O	X	X
278	Ahktar et al., 2020	N/A	p.Val35643AlafsTer5	Frameshift	35647	106941	361	M-band	692	282	1	O	X	X
279	Ahktar et al., 2020	N/A	p.Arg35652Ter	Nonsense	35652	106956	361	M-band	692	267	1	O	X	X
280	Ahktar et al., 2020	N/A	p.Gln35860Ter	Nonsense	35860	107580	363	M-band	303	100	0.99	O	X	X
281	Fomin et al., 2021	c.14301C>A	p.Cys4767Ter	Nonsense	4767	14301	50	I-band (proximal)	279	70	1	O	X	O
282	Fomin et al., 2021	c.11483del	p.Asn3828MetfsTer4	Frameshift	3831	11493	49	I-band (proximal)	2781	2599	1	O	O	O
283	Fomin et al., 2021	c.12438_12448del	p.Ser4147ThrfsTer20	Frameshift	4166	12498	49	I-band (proximal)	2781	1594	1	O	X	O
284	Fomin et al., 2021	c.13696C>T	p.Gln4566Ter	Nonsense	4566	13698	49	I-band (proximal)	2781	394	1	O	O	O
285	Fomin et al., 2021	c.13838_13839del	p.Val4613GlyfsTer5	Frameshift	4617	13851	49	I-band (proximal)	2781	241	1	O	X	O
286	Fomin et al., 2021	c.42214C>T	p.Arg14072Ter	Nonsense	14072	42216	231	I-band (distal)	264	199	1	O	X	O
287	Fomin et al., 2021	c.42909_42910del	p.Cys14303TrpfsTer12	Frameshift	14314	42942	233	I-band (distal)	264	4	1	O	O	O
288	Fomin et al., 2021	c.53743C>T	p.Arg17915Ter	Nonsense	17915	53745	280	A-band (pre-exon 327)	300	136	1	O	X	O
289	Fomin et al., 2021	c.56806C>T	p.Arg18936Ter	Nonsense	18936	56808	292	A-band (pre-exon 327)	315	154	1	O	O	O
290	Fomin et al., 2021	c.61682C>G	p.Ser20561Ter	Nonsense	20561	61683	305	A-band (pre-exon 327)	2967	1504	1	O	O	O
291	Fomin et al., 2021	c.65035_65036del	p.Ala21679LeufsTer6	Frameshift	21684	65052	312	A-band (pre-exon 327)	303	223	1	O	X	O
292	Fomin et al., 2021	c.66632dup	p.Asn22211LysfsTer8	Frameshift	22218	66654	317	A-band (pre-exon 327)	306	115	1	O	X	O
293	Fomin et al., 2021	c.66632dup	p.Asn22211LysfsTer8	Frameshift	22218	66654	317	A-band (pre-exon 327)	306	115	1	O	O	O
294	Fomin et al., 2021	c.71005A>T	p.Lys23669Ter	Nonsense	23669	71007	327	A-band (Exon 327)	17106	15814	1	O	O	O
295	Fomin et al., 2021	c.71005A>T	p.Lys23669Ter	Nonsense	23669	71007	327	A-band (Exon 327)	17106	15814	1	O	O	O
296	Fomin et al., 2021	c.71005A>T	p.Lys23669Ter	Nonsense	23669	71007	327	A-band (Exon 327)	17106	15814	1	O	O	O
297	Fomin et al., 2021	c.73032G>A	p.Trp24344Ter	Nonsense	24344	73032	327	A-band (Exon 327)	17106	13789	1	O	O	O
298	Fomin et al., 2021	c.73200T>A	p.Tyr24400Ter	Nonsense	24400	73200	327	A-band (Exon 327)	17106	13621	1	O	X	O
299	Fomin et al., 2021	c.84677_84678del	p.Glu28226ValfsTer6	Frameshift	28231	84693	327	A-band (Exon 327)	17106	2128	1	O	X	O
300	Fomin et al., 2021	c.103103T>G	p.Leu34368Ter	Nonsense	34368	103104	359	M-band	5609	3270	1	O	O	O
301	Fomin et al., 2021	c.103360del	p.Glu34454AsnfsTer3	Frameshift	34456	103368	359	M-band	5609	3006	1	O	X	O
302	Franaszczyk et al., 2017	c.93166C>T	p.Arg31056Ter	Nonsense	31056	93168	340	A-band (post-exon 327)	2067	1051	1	O	X	X
303	Franaszczyk et al., 2017	c.63025C>T	p.Arg21009Ter	Nonsense	21009	63027	305	A-band (pre-exon 327)	2967	160	1	O	X	X
304	Franaszczyk et al., 2017	c.56751_56752del	p.Gly18918ValfsTer17	Frameshift	18934	56802	292	A-band (pre-exon 327)	315	160	1	O	X	X
305	Franaszczyk et al., 2017	c.81010C>T	p.Gln27004Ter	Nonsense	27004	81012	327	A-band (Exon 327)	17106	5809	1	O	X	X
306	Franaszczyk et al., 2017	c.80487del	p.Ile26829MetfsTer15	Frameshift	26843	80529	327	A-band (Exon 327)	17106	6292	1	O	X	X
307	Franaszczyk et al., 2017	c.81391A>T	p.Lys27131Ter	Nonsense	27131	81393	327	A-band (Exon 327)	17106	5428	1	O	X	X
308	Franaszczyk et al., 2017	c.68449C>T	p.Arg22817Ter	Nonsense	22817	68451	323	A-band (pre-exon 327)	198	76	1	O	X	X
309	Franaszczyk et al., 2017	c.43582A>T	p.Lys14528Ter	Nonsense	14528	43584	237	I-band (distal)	267	163	1	O	X	X
310	Franaszczyk et al., 2017	c.86076_86077insA	p.Ser28693IlefsTer2	Frameshift	28694	86082	327	A-band (Exon 327)	17106	739	1	O	X	X
311	Franaszczyk et al., 2017	c.87355del	p.Ala29119LeufsTer17	Frameshift	29135	87405	329	A-band (post-exon 327)	588	301	1	O	X	X
312	Franaszczyk et al., 2017	c.87757del	p.Glu29254AlafsTer18	Frameshift	29271	87813	330	A-band (post-exon 327)	303	196	1	O	X	X
313	Franaszczyk et al., 2017	c.1478C>A	p.Ser493Ter	Nonsense	493	1479	9	Z-disk	138	57	1	O	X	X
314	Franaszczyk et al., 2017	c.87355del	p.Ala29119LeufsTer17	Frameshift	29135	87405	329	A-band (post-exon 327)	588	301	1	O	X	X
315	Franaszczyk et al., 2017	c.92199_92200insC	p.Asn30734GlnfsTer17	Frameshift	30750	92250	340	A-band (post-exon 327)	2067	1969	1	O	X	X
316	Franaszczyk et al., 2017	c.53206C>T	p.Arg17736Ter	Nonsense	17736	53208	278	A-band (pre-exon 327)	285	79	1	O	X	X
317	Franaszczyk et al., 2017	c.70540G>T	p.Glu23514Ter	Nonsense	23514	70542	327	A-band (Exon 327)	17106	16279	1	O	X	X
318	Franaszczyk et al., 2017	c.78439C>T	p.Gln26147Ter	Nonsense	26147	78441	327	A-band (Exon 327)	17106	8380	1	O	X	X
319	Herman et al., 2012	c.13696C>T	p.Gln4566Ter	Nonsense	4566	13698	49	I-band (proximal)	2781	394	1	O	X	O
320	Herman et al., 2012	c.20134del	p.Asp6712IlefsTer5	Frameshift	6716	20148	70	Not used	282	127	0.52	X	X	X
321	Herman et al., 2012	c.43544dup	p.Phe14516IlefsTer8	Frameshift	14523	43569	237	I-band (distal)	267	178	1	O	X	O
322	Herman et al., 2012	c.49259del	p.Glu16420GlyfsTer23	Frameshift	16442	49326	263	A-band (pre-exon 327)	297	19	1	O	X	O
323	Herman et al., 2012	c.58859del	p.Thr19620IlefsTer26	Frameshift	19645	58935	300	A-band (pre-exon 327)	303	100	1	O	X	O
324	Herman et al., 2012	c.61290T>A	p.Cys20430Ter	Nonsense	20430	61290	305	A-band (pre-exon 327)	2967	1897	1	O	X	O
325	Herman et al., 2012	c.61495C>T	p.Arg20499Ter	Nonsense	20499	61497	305	A-band (pre-exon 327)	2967	1690	1	O	X	O
326	Herman et al., 2012	c.61876C>T	p.Arg20626Ter	Nonsense	20626	61878	305	A-band (pre-exon 327)	2967	1309	1	O	X	O
327	Herman et al., 2012	c.63601C>T	p.Arg21201Ter	Nonsense	21201	63603	307	A-band (pre-exon 327)	285	190	1	O	X	O
328	Herman et al., 2012	c.71980_71984del	p.Ala23994Ter	Nonsense	23994	71982	327	A-band (Exon 327)	17106	14839	1	O	X	O
329	Herman et al., 2012	c.77100dup	p.Pro25701ThrfsTer9	Frameshift	25709	77127	327	A-band (Exon 327)	17106	9694	1	O	X	O
330	Herman et al., 2012	c.77645_77646insAGATAGATAAAC	p.Ser25882_Ile25883insAspArgTer	Nonsense	25885	77655	327	A-band (Exon 327)	17106	9166	1	O	X	O
331	Herman et al., 2012	c.81988C>T	p.Gln27330Ter	Nonsense	27330	81990	327	A-band (Exon 327)	17106	4831	1	O	X	O
332	Herman et al., 2012	c.81988C>T	p.Gln27330Ter	Nonsense	27330	81990	327	A-band (Exon 327)	17106	4831	1	O	X	O
333	Herman et al., 2012	c.85768C>T	p.Arg28590Ter	Nonsense	28590	85770	327	A-band (Exon 327)	17106	1051	1	O	X	O
334	Herman et al., 2012	c.86363G>A	p.Trp28788Ter	Nonsense	28788	86364	327	A-band (Exon 327)	17106	457	1	O	X	O
335	Herman et al., 2012	c.93451G>T	p.Glu31151Ter	Nonsense	31151	93453	340	A-band (post-exon 327)	2067	766	1	O	X	O
336	Herman et al., 2012	c.94103_94107del	p.Ile31368SerfsTer34	Frameshift	31401	94203	340	A-band (post-exon 327)	2067	16	1	O	X	O
337	Herman et al., 2012	c.95164C>T	p.Gln31722Ter	Nonsense	31722	95166	344	A-band (post-exon 327)	297	250	1	O	X	O
338	Herman et al., 2012	c.99034A>T	p.Lys33012Ter	Nonsense	33012	99036	355	A-band (post-exon 327)	300	253	1	O	X	O
339	Herman et al., 2012	c.46236C>A	p.Cys15412Ter	Nonsense	15412	46236	249	I-band (distal)	409	68	1	X	X	O
340	Herman et al., 2012	c.50247del	p.Phe16749LeufsTer15	Frameshift	16763	50289	268	A-band (pre-exon 327)	106	65	1	X	X	O
341	Herman et al., 2012	c.53488G>T	p.Gly17830Ter	Nonsense	17830	53490	279	A-band (pre-exon 327)	294	91	1	X	X	O
342	Herman et al., 2012	c.67495C>T	p.Arg22499Ter	Nonsense	22499	67497	320	A-band (pre-exon 327)	288	139	1	X	X	O
343	Herman et al., 2012	c.69843del	p.Val23282Ter	Nonsense	23282	69846	327	A-band (Exon 327)	17106	16975	1	X	X	O
344	Herman et al., 2012	c.70791del	p.Gly23598GlufsTer8	Frameshift	23605	70815	327	A-band (Exon 327)	17106	16006	1	X	X	O
345	Herman et al., 2012	c.86459_86460del	p.Ser28820TrpfsTer50	Frameshift	28869	86607	327	A-band (Exon 327)	17106	214	1	X	X	O
346	Herman et al., 2012	c.87624C>A	p.Tyr29208Ter	Nonsense	29208	87624	329	A-band (post-exon 327)	588	82	1	X	X	O
347	Herman et al., 2012	c.89900_89903del	p.Asn29967MetfsTer27	Frameshift	29993	89979	336	A-band (post-exon 327)	1767	1291	1	X	X	O
348	Herman et al., 2012	c.93166C>T	p.Arg31056Ter	Nonsense	31056	93168	340	A-band (post-exon 327)	2067	1051	1	X	X	O
349	Herman et al., 2012	c.96460dup	p.Thr32154AsnfsTer39	Frameshift	32192	96576	348	A-band (post-exon 327)	594	328	1	X	X	O
350	Herman et al., 2012	c.98299_98300del	p.Arg32767GlyfsTer2	Frameshift	32768	98304	353	A-band (post-exon 327)	585	379	1	X	X	O
351	Herman et al., 2012	c.98506C>T	p.Arg32836Ter	Nonsense	32836	98508	353	A-band (post-exon 327)	585	175	1	X	X	O
352	Herman et al., 2012	c.100445C>A	p.Ser33482Ter	Nonsense	33482	100446	358	A-band (post-exon 327)	594	319	1	X	X	O
353	Jansen et al., 2019	c.2921del	p.Val974GlyfsTer18	Frameshift	991	2973	18	Z-disk	259	127	1	O	X	X
354	Jansen et al., 2019	c.3568C>T	p.Gln1190Ter	Nonsense	1190	3570	22	Z-disk	206	159	1	O	X	X
355	Jansen et al., 2019	c.3742_3745del	p.Ser1248ProfsTer14	Frameshift	1261	3783	23	Z-disk	234	180	1	O	X	X
356	Jansen et al., 2019	c.4583G>A	p.Trp1528Ter	Nonsense	1528	4584	26	Z-disk	165	61	1	O	X	X
357	Jansen et al., 2019	c.4724_4728del	p.Met1575SerfsTer6	Frameshift	1580	4740	27	Z-disk	169	74	1	O	X	X
358	Jansen et al., 2019	c.5209G>T	p.Glu1737Ter	Nonsense	1737	5211	28	Z-disk	1694	1297	1	O	X	X
359	Jansen et al., 2019	c.7907A>T	p.Glu2636Val	Nonsense	2636	7908	34	I-band (proximal)	261	208	1	O	X	X
360	Jansen et al., 2019	c.8426dup	p.Asn2809LysfsTer7	Frameshift	2815	8445	36	I-band (proximal)	261	196	1	O	X	X
361	Jansen et al., 2019	c.9381C>A	p.Tyr3127Ter	Nonsense	3127	9381	40	I-band (proximal)	166	90	1	O	X	X
362	Jansen et al., 2019	c.9381C>A	p.Tyr3127Ter	Nonsense	3127	9381	40	I-band (proximal)	166	90	1	O	X	X
363	Jansen et al., 2019	c.11183dup	p.Leu3729ThrfsTer9	Frameshift	3737	11211	46	Not used	576	43	0.04	X	X	X
364	Jansen et al., 2019	c.12016_12019dup	p.Gly4007GlufsTer7	Frameshift	4013	12039	49	I-band (proximal)	2781	2053	1	O	X	X
365	Jansen et al., 2019	c.12645del	p.Gln4215HisfsTer4	Frameshift	4218	12654	49	I-band (proximal)	2781	1438	1	O	X	X
366	Jansen et al., 2019	c.13100del	p.Lys4367ArgfsTer27	Frameshift	4393	13179	49	I-band (proximal)	2781	913	1	O	X	X
367	Jansen et al., 2019	c.13743del	p.Glu4582LysfsTer10	Frameshift	4591	13773	49	I-band (proximal)	2781	319	1	O	X	X
368	Jansen et al., 2019	c.14028_14031del	p.Cys4677ArgfsTer3	Frameshift	4679	14037	49	I-band (proximal)	2781	55	1	O	X	X
369	Jansen et al., 2019	c.14185_14186del	p.Val4729ProfsTer6	Frameshift	4734	14202	50	I-band (proximal)	279	169	1	O	X	X
370	Jansen et al., 2019	c.32976T>G	p.Tyr10992Ter	Nonsense	10992	32976	136	Not used	207	118	0.76	X	X	X
371	Jansen et al., 2019	c.41862C>A	p.Tyr13954Ter	Nonsense	13954	41862	228	I-band (distal)	276	22	1	O	X	X
372	Jansen et al., 2019	c.41862C>A	p.Tyr13954Ter	Nonsense	13954	41862	228	I-band (distal)	276	22	1	O	X	X
373	Jansen et al., 2019	c.42000del	p.Gly14001GlufsTer4	Frameshift	14004	42012	229	I-band (distal)	140	12	1	O	X	X
374	Jansen et al., 2019	c.42235C>T	p.Arg14079Ter	Nonsense	14079	42237	231	I-band (distal)	264	178	1	O	X	X
375	Jansen et al., 2019	c.43963C>T(?)	p.Tyr14655Ter	Nonsense	14655	43965	238	I-band (distal)	267	49	1	O	X	X
376	Jansen et al., 2019	c.44272C>T	p.Arg14758Ter	Nonsense	14758	44274	240	I-band (distal)	127	7	1	O	X	X
377	Jansen et al., 2019	c.44284C>T	p.Arg14762Ter	Nonsense	14762	44286	241	I-band (distal)	143	138	1	O	X	X
378	Jansen et al., 2019	c.44899C>T	p.Arg14967Ter	Nonsense	14967	44901	244	I-band (distal)	98	12	1	O	X	X
379	Jansen et al., 2019	c.45732_45748del	p.Glu15245PhefsTer17	Frameshift	15261	45783	248	I-band (distal)	279	112	1	O	X	X
380	Jansen et al., 2019	c.47352T>G	p.Tyr15784Ter	Nonsense	15784	47352	254	A-band (pre-exon 327)	303	220	1	O	X	X
381	Jansen et al., 2019	c.48015_48016del	p.Asp16007ProfsTer19	Frameshift	16025	48075	257	A-band (pre-exon 327)	285	85	1	O	X	X
382	Jansen et al., 2019	c.48015_48016del	p.Asp16007ProfsTer19	Frameshift	16025	48075	257	A-band (pre-exon 327)	285	85	1	O	X	X
383	Jansen et al., 2019	c.49263C>A	p.Tyr16421Ter	Nonsense	16421	49263	263	A-band (pre-exon 327)	297	82	1	O	X	X
384	Jansen et al., 2019	c.49263C>A	p.Tyr16421Ter	Nonsense	16421	49263	263	A-band (pre-exon 327)	297	82	1	O	X	X
385	Jansen et al., 2019	c.49263C>A	p.Tyr16421Ter	Nonsense	16421	49263	263	A-band (pre-exon 327)	297	82	1	O	X	X
386	Jansen et al., 2019	c.50083C>T	p.Arg16695Ter	Nonsense	16695	50085	267	A-band (pre-exon 327)	300	163	1	O	X	X
387	Jansen et al., 2019	c.50629_50632dup	p.Lys16878ArgfsTer14	Frameshift	16891	50673	270	A-band (pre-exon 327)	306	184	1	O	X	X
388	Jansen et al., 2019	c.51146dup	p.Pro17050ThrfsTer6	Frameshift	17055	51165	272	A-band (pre-exon 327)	300	271	1	O	X	X
389	Jansen et al., 2019	c.52307_52310dup	p.Glu17437AspfsTer2	Frameshift	17438	52314	275	A-band (pre-exon 327)	303	91	1	O	X	X
390	Jansen et al., 2019	c.52903C>T	p.Arg17635Ter	Nonsense	17635	52905	277	A-band (pre-exon 327)	297	97	1	O	X	X
391	Jansen et al., 2019	c.53262del	p.Phe17754LeufsTer6	Frameshift	17759	53277	278	A-band (pre-exon 327)	285	10	1	O	X	X
392	Jansen et al., 2019	c.53656_53663del	p.Pro17886Ter	Nonsense	17886	53658	280	A-band (pre-exon 327)	300	223	1	O	X	X
393	Jansen et al., 2019	c.53918del	p.Gly17973GlufsTer18	Frameshift	17990	53970	281	A-band (pre-exon 327)	309	220	1	O	X	X
394	Jansen et al., 2019	c.53918del	p.Gly17973GlufsTer18	Frameshift	17990	53970	281	A-band (pre-exon 327)	309	220	1	O	X	X
395	Jansen et al., 2019	c.53918del	p.Gly17973GlufsTer18	Frameshift	17990	53970	281	A-band (pre-exon 327)	309	220	1	O	X	X
396	Jansen et al., 2019	c.53918del	p.Gly17973GlufsTer18	Frameshift	17990	53970	281	A-band (pre-exon 327)	309	220	1	O	X	X
397	Jansen et al., 2019	c.53918del	p.Gly17973GlufsTer18	Frameshift	17990	53970	281	A-band (pre-exon 327)	309	220	1	O	X	X
398	Jansen et al., 2019	c.54166C>T	p.Arg18056Ter	Nonsense	18056	54168	281	A-band (pre-exon 327)	309	22	1	O	X	X
399	Jansen et al., 2019	c.54339del	p.Glu18113AspfsTer10	Frameshift	18122	54366	282	A-band (pre-exon 327)	191	15	1	O	X	X
400	Jansen et al., 2019	c.54648_54649dup	p.Ser18217IlefsTer6	Frameshift	18222	54666	283	A-band (pre-exon 327)	430	145	1	O	X	X
401	Jansen et al., 2019	c.55247del	p.Gly18416GlufsTer7	Frameshift	18422	55266	285	A-band (pre-exon 327)	149	3	1	O	X	X
402	Jansen et al., 2019	c.55460_55461del	p.Lys18487SerfsTer3	Frameshift	18489	55467	288	A-band (pre-exon 327)	300	265	1	O	X	X
403	Jansen et al., 2019	c.57718C>T	p.Arg19240Ter	Nonsense	19240	57720	296	A-band (pre-exon 327)	303	127	1	O	X	X
404	Jansen et al., 2019	c.62131_62140del	p.Gly20711ThrfsTer42	Frameshift	20752	62256	305	A-band (pre-exon 327)	2967	931	1	O	X	X
405	Jansen et al., 2019	c.62215del	p.Tyr20739MetfsTer17	Frameshift	20755	62265	305	A-band (pre-exon 327)	2967	922	1	O	X	X
406	Jansen et al., 2019	c.62767del	p.Thr20923LeufsTer3	Frameshift	20925	62775	305	A-band (pre-exon 327)	2967	412	1	O	X	X
407	Jansen et al., 2019	c.63625C>T	p.Arg21209Ter	Nonsense	21209	63627	307	A-band (pre-exon 327)	285	166	1	O	X	X
408	Jansen et al., 2019	c.67667del	p.Pro22556LeufsTer19	Frameshift	22574	67722	321	A-band (pre-exon 327)	588	502	1	O	X	X
409	Jansen et al., 2019	c.67667del	p.Pro22556LeufsTer19	Frameshift	22574	67722	321	A-band (pre-exon 327)	588	502	1	O	X	X
410	Jansen et al., 2019	c.67667del	p.Pro22556LeufsTer19	Frameshift	22574	67722	321	A-band (pre-exon 327)	588	502	1	O	X	X
411	Jansen et al., 2019	c.68484del	p.Lys22828AsnfsTer26	Frameshift	22853	68559	324	A-band (pre-exon 327)	297	265	1	O	X	X
412	Jansen et al., 2019	c.68484del	p.Lys22828AsnfsTer26	Frameshift	22853	68559	324	A-band (pre-exon 327)	297	265	1	O	X	X
413	Jansen et al., 2019	c.70935del	p.Ala23647LeufsTer19	Frameshift	23665	70995	327	A-band (Exon 327)	17106	15826	1	O	X	X
414	Jansen et al., 2019	c.70935del	p.Ala23647LeufsTer19	Frameshift	23665	70995	327	A-band (Exon 327)	17106	15826	1	O	X	X
415	Jansen et al., 2019	c.71602C>T	p.Arg23868Ter	Nonsense	23868	71604	327	A-band (Exon 327)	17106	15217	1	O	X	X
416	Jansen et al., 2019	c.75334_75337dup	p.Met25113LysfsTer16	Frameshift	25128	75384	327	A-band (Exon 327)	17106	11437	1	O	X	X
417	Jansen et al., 2019	c.76278G>A	p.Trp25426Ter	Nonsense	25426	76278	327	A-band (Exon 327)	17106	10543	1	O	X	X
418	Jansen et al., 2019	c.77221dup	p.His25741ProfsTer3	Frameshift	25743	77229	327	A-band (Exon 327)	17106	9592	1	O	X	X
419	Jansen et al., 2019	c.77452G>T	p.Glu25818Ter	Nonsense	25818	77454	327	A-band (Exon 327)	17106	9367	1	O	X	X
420	Jansen et al., 2019	c.77452G>T	p.Glu25818Ter	Nonsense	25818	77454	327	A-band (Exon 327)	17106	9367	1	O	X	X
421	Jansen et al., 2019	c.77452G>T	p.Glu25818Ter	Nonsense	25818	77454	327	A-band (Exon 327)	17106	9367	1	O	X	X
422	Jansen et al., 2019	c.77452G>T	p.Glu25818Ter	Nonsense	25818	77454	327	A-band (Exon 327)	17106	9367	1	O	X	X
423	Jansen et al., 2019	c.77452G>T	p.Glu25818Ter	Nonsense	25818	77454	327	A-band (Exon 327)	17106	9367	1	O	X	X
424	Jansen et al., 2019	c.77452G>T	p.Glu25818Ter	Nonsense	25818	77454	327	A-band (Exon 327)	17106	9367	1	O	X	X
425	Jansen et al., 2019	c.77452G>T	p.Glu25818Ter	Nonsense	25818	77454	327	A-band (Exon 327)	17106	9367	1	O	X	X
426	Jansen et al., 2019	c.77452G>T	p.Glu25818Ter	Nonsense	25818	77454	327	A-band (Exon 327)	17106	9367	1	O	X	X
427	Jansen et al., 2019	c.77913T>A	p.Tyr25971Ter	Nonsense	25971	77913	327	A-band (Exon 327)	17106	8908	1	O	X	X
428	Jansen et al., 2019	c.77913T>A	p.Tyr25971Ter	Nonsense	25971	77913	327	A-band (Exon 327)	17106	8908	1	O	X	X
429	Jansen et al., 2019	c.78593_78594del	p.Lys26198IlefsTer16	Frameshift	26213	78639	327	A-band (Exon 327)	17106	8182	1	O	X	X
430	Jansen et al., 2019	c.78593_78594del	p.Lys26198IlefsTer16	Frameshift	26213	78639	327	A-band (Exon 327)	17106	8182	1	O	X	X
431	Jansen et al., 2019	c.79141A>T	p.Lys26381Ter	Nonsense	26381	79143	327	A-band (Exon 327)	17106	7678	1	O	X	X
432	Jansen et al., 2019	c.81069del	p.Ser27024GlnfsTer11	Frameshift	27034	81102	327	A-band (Exon 327)	17106	5719	1	O	X	X
433	Jansen et al., 2019	c.82309_82312dup	p.Asn27438ArgfsTer2	Frameshift	27439	82317	327	A-band (Exon 327)	17106	4504	1	O	X	X
434	Jansen et al., 2019	c.82309_82312dup	p.Asn27438ArgfsTer2	Frameshift	27439	82317	327	A-band (Exon 327)	17106	4504	1	O	X	X
435	Jansen et al., 2019	c.82773G>A	p.Trp27591Ter	Nonsense	27591	82773	327	A-band (Exon 327)	17106	4048	1	O	X	X
436	Jansen et al., 2019	c.83004_83005delinsT	p.Glu27668AspfsTer3	Frameshift	27670	83010	327	A-band (Exon 327)	17106	3811	1	O	X	X
437	Jansen et al., 2019	c.84142dup	p.Ile28048AsnfsTer7	Frameshift	28054	84162	327	A-band (Exon 327)	17106	2659	1	O	X	X
438	Jansen et al., 2019	c.84524G>A	p.Trp28175Ter	Nonsense	28175	84525	327	A-band (Exon 327)	17106	2296	1	O	X	X
439	Jansen et al., 2019	c.86239_86243del	p.Glu28747ArgfsTer7	Frameshift	28753	86259	327	A-band (Exon 327)	17106	562	1	O	X	X
440	Jansen et al., 2019	c.86640C>A	p.Tyr28880Ter	Nonsense	28880	86640	327	A-band (Exon 327)	17106	181	1	O	X	X
441	Jansen et al., 2019	c.86640C>A	p.Tyr28880Ter	Nonsense	28880	86640	327	A-band (Exon 327)	17106	181	1	O	X	X
442	Jansen et al., 2019	c.86640C>A	p.Tyr28880Ter	Nonsense	28880	86640	327	A-band (Exon 327)	17106	181	1	O	X	X
443	Jansen et al., 2019	c.86640C>A	p.Tyr28880Ter	Nonsense	28880	86640	327	A-band (Exon 327)	17106	181	1	O	X	X
444	Jansen et al., 2019	c.86742_86745del	p.Tyr28915ThrfsTer22	Frameshift	28936	86808	327	A-band (Exon 327)	17106	13	1	O	X	X
445	Jansen et al., 2019	c.87040C>T	p.Arg29014Ter	Nonsense	29014	87042	328	A-band (post-exon 327)	297	76	1	O	X	X
446	Jansen et al., 2019	c.87040C>T	p.Arg29014Ter	Nonsense	29014	87042	328	A-band (post-exon 327)	297	76	1	O	X	X
447	Jansen et al., 2019	c.87040C>T	p.Arg29014Ter	Nonsense	29014	87042	328	A-band (post-exon 327)	297	76	1	O	X	X
448	Jansen et al., 2019	c.87722_87740del	p.Pro29241LeufsTer24	Frameshift	29264	87792	330	A-band (post-exon 327)	303	217	1	O	X	X
449	Jansen et al., 2019	c.87722_87740del	p.Pro29241LeufsTer24	Frameshift	29264	87792	330	A-band (post-exon 327)	303	217	1	O	X	X
450	Jansen et al., 2019	c.88962G>A	p.Trp29654Ter	Nonsense	29654	88962	334	A-band (post-exon 327)	303	235	1	O	X	X
451	Jansen et al., 2019	c.89314G>T	p.Glu29772Ter	Nonsense	29772	89316	335	A-band (post-exon 327)	306	187	1	O	X	X
452	Jansen et al., 2019	c.89658C>A	p.Tyr29886Ter	Nonsense	29886	89658	336	A-band (post-exon 327)	1767	1612	1	O	X	X
453	Jansen et al., 2019	c.92284_92288dup	p.Ser30763ArgfsTer7	Frameshift	30769	92307	340	A-band (post-exon 327)	2067	1912	1	O	X	X
454	Jansen et al., 2019	c.92847C>G	p.Tyr30949Ter	Nonsense	30949	92847	340	A-band (post-exon 327)	2067	1372	1	O	X	X
455	Jansen et al., 2019	c.95341C>T	p.Arg31781Ter	Nonsense	31781	95343	344	A-band (post-exon 327)	297	73	1	O	X	X
456	Jansen et al., 2019	c.96268C>T	p.Gln32090Ter	Nonsense	32090	96270	347	A-band (post-exon 327)	282	40	1	O	X	X
457	Jansen et al., 2019	c.100026_100030del	p.Ser33344HisfsTer7	Frameshift	33350	100050	357	A-band (post-exon 327)	306	121	1	O	X	X
458	Jansen et al., 2019	c.100936_100937del	p.Val33646HisfsTer26	Frameshift	33671	101013	359	M-band	5609	5361	1	O	X	X
459	Jansen et al., 2019	c.101018del	p.Asn33673ThrfsTer36	Frameshift	33708	101124	359	M-band	5609	5250	1	O	X	X
460	Jansen et al., 2019	c.102232G>T	p.Glu34078Ter	Nonsense	34078	102234	359	M-band	5609	4140	1	O	X	X
461	Jansen et al., 2019	c.102232G>T	p.Glu34078Ter	Nonsense	34078	102234	359	M-band	5609	4140	1	O	X	X
462	Jansen et al., 2019	c.103172dup	p.Pro34392ThrfsTer17	Frameshift	34408	103224	359	M-band	5609	3150	1	O	X	X
463	Jansen et al., 2019	c.103172dup	p.Pro34392ThrfsTer17	Frameshift	34408	103224	359	M-band	5609	3150	1	O	X	X
464	Jansen et al., 2019	c.103172dup	p.Pro34392ThrfsTer17	Frameshift	34408	103224	359	M-band	5609	3150	1	O	X	X
465	Jansen et al., 2019	c.105234del	p.Val35079SerfsTer4	Frameshift	35082	105246	359	M-band	5609	1128	1	O	X	X
466	Jansen et al., 2019	c.107641G>T	p.Glu35881Ter	Nonsense	35881	107643	363	M-band	303	37	0.99	O	X	X
467	Jansweijer et al., 2017	c.100936_100937del	p.Val33646HisfsTer26	Frameshift	33671	101013	359	M-band	5609	5361	1	O	X	X
468	Jansweijer et al., 2017	c.87722_87740del	p.Pro29241LeufsTer24	Frameshift	29264	87792	330	A-band (post-exon 327)	303	217	1	O	X	X
469	Jansweijer et al., 2017	c.82773G>A	p.Trp27591Ter	Nonsense	27591	82773	327	A-band (Exon 327)	17106	4048	1	O	X	X
470	Jansweijer et al., 2017	c.77452G>T	p.Glu25818Ter	Nonsense	25818	77454	327	A-band (Exon 327)	17106	9367	1	O	X	X
471	Jansweijer et al., 2017	c.70935del	p.Ala23647LeufsTer19	Frameshift	23665	70995	327	A-band (Exon 327)	17106	15826	1	O	X	X
472	Jansweijer et al., 2017	c.63625C>T	p.Arg21209Ter	Nonsense	21209	63627	307	A-band (pre-exon 327)	285	166	1	O	X	X
473	Jansweijer et al., 2017	c.58850dup	p.Arg19618GlufsTer6	Frameshift	19623	58869	300	A-band (pre-exon 327)	303	166	1	O	X	X
474	Jansweijer et al., 2017	c.55460_55461del	p.Lys18487SerfsTer3	Frameshift	18489	55467	288	A-band (pre-exon 327)	300	265	1	O	X	X
475	Jansweijer et al., 2017	c.54166C>T	p.Arg18056Ter	Nonsense	18056	54168	281	A-band (pre-exon 327)	309	22	1	O	X	X
476	Jansweijer et al., 2017	c.53656_53663del	p.Pro17886Ter	Nonsense	17886	53658	280	A-band (pre-exon 327)	300	223	1	O	X	X
477	Jansweijer et al., 2017	c.53259del	p.Lys17753AsnfsTer7	Frameshift	17759	53277	278	A-band (pre-exon 327)	285	10	1	O	X	X
478	Jansweijer et al., 2017	c.50083C>T	p.Arg16695Ter	Nonsense	16695	50085	267	A-band (pre-exon 327)	300	163	1	O	X	X
479	Jansweijer et al., 2017	c.49263C>A	p.Tyr16421Ter	Nonsense	16421	49263	263	A-band (pre-exon 327)	297	82	1	O	X	X
480	Jansweijer et al., 2017	c.48015_48016del	p.Asp16007ProfsTer19	Frameshift	16025	48075	257	A-band (pre-exon 327)	285	85	1	O	X	X
481	Jansweijer et al., 2017	c.45732_45748del	p.Glu15245PhefsTer17	Frameshift	15261	45783	248	I-band (distal)	279	112	1	O	X	X
482	Jansweijer et al., 2017	c.44899C>T	p.Arg14967Ter	Nonsense	14967	44901	244	I-band (distal)	98	12	1	O	X	X
483	Jansweijer et al., 2017	c.9381C>A	p.Tyr3127Ter	Nonsense	3127	9381	40	I-band (proximal)	166	90	1	O	X	X
484	Jansweijer et al., 2017	c.3742_3745del	p.Ser1248ProfsTer14	Frameshift	1261	3783	23	Z-disk	234	180	1	O	X	X
485	McAfee et al., 2021	N/A	N/A	N/A	27294	81882	327	A-band (Exon 327)	17106	4939	1	X	O	O
486	McAfee et al., 2021	N/A	N/A	N/A	24584	73752	327	A-band (Exon 327)	17106	13069	1	X	O	O
487	McAfee et al., 2021	N/A	N/A	N/A	31670	95010	343	A-band (post-exon 327)	291	109	1	X	O	O
488	McAfee et al., 2021	N/A	N/A	N/A	14477	43431	236	I-band (distal)	267	49	1	X	O	O
489	McAfee et al., 2021	N/A	N/A	N/A	20619	61857	305	A-band (pre-exon 327)	2967	1330	1	X	O	O
490	McAfee et al., 2021	N/A	N/A	N/A	31332	93996	340	A-band (post-exon 327)	2067	223	1	X	O	O
491	McAfee et al., 2021	N/A	N/A	N/A	24025	72075	327	A-band (Exon 327)	17106	14746	1	X	X	O
492	McAfee et al., 2021	N/A	N/A	N/A	14227	42681	232	I-band (distal)	267	1	1	X	X	O
493	McAfee et al., 2021	N/A	N/A	N/A	29436	88308	332	A-band (post-exon 327)	288	286	1	X	O	O
494	McAfee et al., 2021	N/A	N/A	N/A	29190	87570	329	A-band (post-exon 327)	588	136	1	X	O	O
495	McAfee et al., 2021	N/A	N/A	N/A	26238	78714	327	A-band (Exon 327)	17106	8107	1	X	O	O
496	McAfee et al., 2021	N/A	N/A	N/A	17798	53394	279	A-band (pre-exon 327)	294	187	1	X	X	O
497	McAfee et al., 2021	N/A	N/A	N/A	25552	76656	327	A-band (Exon 327)	17106	10165	1	X	O	O
498	McAfee et al., 2021	N/A	N/A	N/A	21778	65334	313	A-band (pre-exon 327)	300	241	1	X	O	O
499	McAfee et al., 2021	N/A	N/A	N/A	31056	93168	340	A-band (post-exon 327)	2067	1051	1	X	O	O
500	McAfee et al., 2021	N/A	N/A	N/A	28941	86823	328	A-band (post-exon 327)	297	295	1	X	O	O
501	McAfee et al., 2021	N/A	N/A	N/A	26934	80802	327	A-band (Exon 327)	17106	6019	1	X	O	O
502	McAfee et al., 2021	N/A	N/A	N/A	13805	41415	227	I-band (distal)	279	193	1	X	O	O
503	McAfee et al., 2021	N/A	N/A	N/A	22427	67281	319	A-band (pre-exon 327)	291	67	1	X	O	O
504	McAfee et al., 2021	N/A	N/A	N/A	34069	102207	359	M-band	5609	4167	1	X	O	O
505	McAfee et al., 2021	N/A	N/A	N/A	16650	49950	267	A-band (pre-exon 327)	300	298	1	X	O	O
506	McAfee et al., 2021	N/A	N/A	N/A	27346	82038	327	A-band (Exon 327)	17106	4783	1	X	O	O
507	Pugh et al., 2014	c.90587del	p.Lys30196ArgfsTer94	Frameshift	30289	90867	336	A-band (post-exon 327)	1767	403	1	O	X	X
508	Pugh et al., 2014	c.45307C>T	p.Arg15103Ter	Nonsense	15103	45309	246	I-band (distal)	267	40	1	O	X	X
509	Pugh et al., 2014	c.69458_69461dup	p.Asn23154LysfsTer14	Frameshift	23167	69501	326	A-band (pre-exon 327)	303	214	1	O	X	X
510	Pugh et al., 2014	c.57995del	p.His19332ProfsTer18	Frameshift	19349	58047	297	A-band (pre-exon 327)	303	103	1	O	X	X
511	Pugh et al., 2014	c.46069_46070del	p.Met15357ValfsTer4	Frameshift	15360	46080	249	I-band (distal)	409	224	1	O	X	X
512	Pugh et al., 2014	c.41610del	p.Val13871SerfsTer7	Frameshift	13877	41631	228	I-band (distal)	276	253	1	O	X	X
513	Pugh et al., 2014	c.77421dup	p.Ser25808GlnfsTer19	Frameshift	25826	77478	327	A-band (Exon 327)	17106	9343	1	O	X	X
514	Pugh et al., 2014	c.57995del	p.His19332ProfsTer18	Frameshift	19349	58047	297	A-band (pre-exon 327)	303	103	1	O	X	X
515	Pugh et al., 2014	c.44364del	p.Tyr14789ThrfsTer15	Frameshift	14803	44409	241	I-band (distal)	143	15	1	O	X	X
516	Pugh et al., 2014	c.57215del	p.Gly19072GlufsTer12	Frameshift	19083	57249	294	A-band (pre-exon 327)	151	13	1	O	X	X
517	Pugh et al., 2014	c.57995del	p.His19332ProfsTer18	Frameshift	19349	58047	297	A-band (pre-exon 327)	303	103	1	O	X	X
518	Pugh et al., 2014	c.46773T>A	p.Tyr15591Ter	Nonsense	15591	46773	252	I-band (distal)	270	193	1	O	X	X
519	Pugh et al., 2014	c.73845del	p.Glu24615AspfsTer9	Frameshift	24623	73869	327	A-band (Exon 327)	17106	12952	1	O	X	X
520	Pugh et al., 2014	c.102949C>T	p.Gln34317Ter	Nonsense	34317	102951	359	M-band	5609	3423	1	O	X	X
521	Pugh et al., 2014	c.46782C>A	p.Tyr15594Ter	Nonsense	15594	46782	252	I-band (distal)	270	184	1	O	X	X
522	Pugh et al., 2014	c.93897del	p.Phe31299LeufsTer14	Frameshift	31312	93936	340	A-band (post-exon 327)	2067	283	1	O	X	X
523	Rich et al., 2020	c.79793T>G	p.Leu26598Ter	Nonsense	26598	79794	327	A-band (Exon 327)	17106	7027	1	O	X	X
524	Rich et al., 2020	c.92127dup	p.Pro30710SerfsTer12	Frameshift	30721	92163	340	A-band (post-exon 327)	2067	2056	1	O	X	X
525	Rich et al., 2020	c.47494C>T	p.Arg15832Ter	Nonsense	15832	47496	254	A-band (pre-exon 327)	303	76	1	O	X	X
526	Rich et al., 2020	c.80950G>T	p.Glu26984Ter	Nonsense	26984	80952	327	A-band (Exon 327)	17106	5869	1	O	X	X
527	Rich et al., 2020	c.96076_107488del	p.Ile32026ProfsTer14	Frameshift	32039	96117	347	A-band (post-exon 327)	282	193	1	O	X	X
528	Rich et al., 2020	c.76717C>T	p.Arg25573Ter	Nonsense	25573	76719	327	A-band (Exon 327)	17106	10102	1	O	X	X
529	Rich et al., 2020	c.74045del	p.Gly24682ValfsTer22	Frameshift	24703	74109	327	A-band (Exon 327)	17106	12712	1	O	X	X
530	Rich et al., 2020	c.74338C>T	p.Arg24780Ter	Nonsense	24780	74340	327	A-band (Exon 327)	17106	12481	1	O	X	X
531	Rich et al., 2020	c.97395del	p.Glu32466LysfsTer26	Frameshift	32491	97473	350	A-band (post-exon 327)	300	19	1	O	X	X
532	Rich et al., 2020	c.82273C>T	p.Gln27425Ter	Nonsense	27425	82275	327	A-band (Exon 327)	17106	4546	1	O	X	X
533	Rich et al., 2020	c.57769C>T	p.Arg19257Ter	Nonsense	19257	57771	296	A-band (pre-exon 327)	303	76	1	O	X	X
534	Rich et al., 2020	c.55460_55461del	p.Lys18487SerfsTer3	Frameshift	18489	55467	288	A-band (pre-exon 327)	300	265	1	O	X	X
535	Rich et al., 2020	c.83515C>T	p.Arg27839Ter	Nonsense	27839	83517	327	A-band (Exon 327)	17106	3304	1	O	X	X
536	Rich et al., 2020	c.76115dup	p.Asn25372LysfsTer5	Frameshift	25376	76128	327	A-band (Exon 327)	17106	10693	1	O	X	X
537	Rich et al., 2020	c.26028G>A	p.Trp8676Ter	Nonsense	8676	26028	91	Not used	279	172	0.54	X	X	X
538	Rich et al., 2020	c.79603C>T	p.Gln26535Ter	Nonsense	26535	79605	327	A-band (Exon 327)	17106	7216	1	O	X	X
539	Rich et al., 2020	c.87559G>T	p.Glu29187Ter	Nonsense	29187	87561	329	A-band (post-exon 327)	588	145	1	O	X	X
540	Rich et al., 2020	c.99496G>T	p.Glu33166Ter	Nonsense	33166	99498	356	A-band (post-exon 327)	576	367	1	O	X	X
541	Rich et al., 2020	c.64688del	p.Pro21563LeufsTer10	Frameshift	21572	64716	311	A-band (pre-exon 327)	300	256	1	O	X	X
542	Rich et al., 2020	c.77100dup	p.Pro25701ThrfsTer9	Frameshift	25709	77127	327	A-band (Exon 327)	17106	9694	1	O	X	X
543	Rich et al., 2020	c.82658del	p.Gly27553GlufsTer27	Frameshift	27579	82737	327	A-band (Exon 327)	17106	4084	1	O	X	X
544	Rich et al., 2020	c.76507del	p.Glu25503LysfsTer3	Frameshift	25505	76515	327	A-band (Exon 327)	17106	10306	1	O	X	X
545	Rich et al., 2020	c.43727_43728del	p.Glu14576GlyfsTer2	Frameshift	14577	43731	237	I-band (distal)	267	16	1	O	X	X
546	Rich et al., 2020	c.56732dup	p.Asp18911GlufsTer25	Frameshift	18935	56805	292	A-band (pre-exon 327)	315	157	1	O	X	X
547	Rich et al., 2020	c.104771C>A	p.Ser34924Ter	Nonsense	34924	104772	359	M-band	5609	1602	1	O	X	X
548	Roberts et al., 2015	c.4724_4728del	p.Met1575SerfsTer6	Frameshift	1580	4740	27	Z-disk	169	74	1	O	X	X
549	Roberts et al., 2015	c.8307_8308del	p.Ala2770HisfsTer4	Frameshift	2773	8319	35	I-band (proximal)	264	61	1	O	X	X
550	Roberts et al., 2015	c.12643_12644del	p.Gln4215ValfsTer16	Frameshift	4230	12690	49	I-band (proximal)	2781	1402	1	O	X	X
551	Roberts et al., 2015	c.12757C>T	p.Gln4253Ter	Nonsense	4253	12759	49	I-band (proximal)	2781	1333	1	O	X	X
552	Roberts et al., 2015	c.29062del	p.Ala9688GlnfsTer7	Frameshift	9694	29082	102	Not used	93	52	0.72	X	X	X
553	Roberts et al., 2015	c.41447del	p.Gly13816AlafsTer18	Frameshift	13833	41499	227	I-band (distal)	279	109	1	O	X	X
554	Roberts et al., 2015	c.41473C>T	p.Arg13825Ter	Nonsense	13825	41475	227	I-band (distal)	279	133	1	O	X	X
555	Roberts et al., 2015	c.43792del	p.Val14598Ter	Nonsense	14598	43794	238	I-band (distal)	267	220	1	O	X	X
556	Roberts et al., 2015	c.45756dup	p.Tyr15253IlefsTer15	Frameshift	15267	45801	248	I-band (distal)	279	94	1	O	X	X
557	Roberts et al., 2015	c.45812T>G	p.Leu15271Ter	Nonsense	15271	45813	248	I-band (distal)	279	82	1	O	X	X
558	Roberts et al., 2015	c.47697C>A	p.Cys15899Ter	Nonsense	15899	47697	255	A-band (pre-exon 327)	188	63	1	O	X	X
559	Roberts et al., 2015	c.48527G>A	p.Trp16176Ter	Nonsense	16176	48528	260	A-band (pre-exon 327)	178	110	1	O	X	X
560	Roberts et al., 2015	c.50170C>T	p.Arg16724Ter	Nonsense	16724	50172	267	A-band (pre-exon 327)	300	76	1	O	X	X
561	Roberts et al., 2015	c.50170C>T	p.Arg16724Ter	Nonsense	16724	50172	267	A-band (pre-exon 327)	300	76	1	O	X	X
562	Roberts et al., 2015	c.50170C>T	p.Arg16724Ter	Nonsense	16724	50172	267	A-band (pre-exon 327)	300	76	1	O	X	X
563	Roberts et al., 2015	c.52035_52036insTT	p.Leu17346PhefsTer4	Frameshift	17349	52047	274	A-band (pre-exon 327)	363	55	1	O	X	X
564	Roberts et al., 2015	c.52223_52227dup	p.Asp17410ArgfsTer25	Frameshift	17434	52302	275	A-band (pre-exon 327)	303	103	1	O	X	X
565	Roberts et al., 2015	c.55525_55531del	p.Asp18509SerfsTer29	Frameshift	18537	55611	288	A-band (pre-exon 327)	300	121	1	O	X	X
566	Roberts et al., 2015	c.60931C>T	p.Arg20311Ter	Nonsense	20311	60933	305	A-band (pre-exon 327)	2967	2254	1	O	X	X
567	Roberts et al., 2015	c.63025C>T	p.Arg21009Ter	Nonsense	21009	63027	305	A-band (pre-exon 327)	2967	160	1	O	X	X
568	Roberts et al., 2015	c.69630C>A	p.Tyr23210Ter	Nonsense	23210	69630	326	A-band (pre-exon 327)	303	85	1	O	X	X
569	Roberts et al., 2015	c.74306dup	p.Asn24769LysfsTer2	Frameshift	24770	74310	327	A-band (Exon 327)	17106	12511	1	O	X	X
570	Roberts et al., 2015	c.78184G>T	p.Glu26062Ter	Nonsense	26062	78186	327	A-band (Exon 327)	17106	8635	1	O	X	X
571	Roberts et al., 2015	c.78507del	p.Gly26170ValfsTer3	Frameshift	26172	78516	327	A-band (Exon 327)	17106	8305	1	O	X	X
572	Roberts et al., 2015	c.81262_81269del	p.Gln27088CysfsTer5	Frameshift	27092	81276	327	A-band (Exon 327)	17106	5545	1	O	X	X
573	Roberts et al., 2015	c.81321C>G	p.Tyr27107Ter	Nonsense	27107	81321	327	A-band (Exon 327)	17106	5500	1	O	X	X
574	Roberts et al., 2015	c.82513del	p.Ile27505PhefsTer2	Frameshift	27506	82518	327	A-band (Exon 327)	17106	4303	1	O	X	X
575	Roberts et al., 2015	c.85090C>T	p.Arg28364Ter	Nonsense	28364	85092	327	A-band (Exon 327)	17106	1729	1	O	X	X
576	Roberts et al., 2015	c.86640del	p.His28881ThrfsTer2	Frameshift	28882	86646	327	A-band (Exon 327)	17106	175	1	O	X	X
577	Roberts et al., 2015	c.86967G>A	p.Trp28989Ter	Nonsense	28989	86967	328	A-band (post-exon 327)	297	151	1	O	X	X
578	Roberts et al., 2015	c.87716del	p.Gly29239AspfsTer32	Frameshift	29270	87810	330	A-band (post-exon 327)	303	199	1	O	X	X
579	Roberts et al., 2015	c.89750dup	p.Val29918SerfsTer3	Frameshift	29920	89760	336	A-band (post-exon 327)	1767	1510	1	O	X	X
580	Roberts et al., 2015	c.90086_90088delinsA	p.Glu30029AspfsTer7	Frameshift	30035	90105	336	A-band (post-exon 327)	1767	1165	1	O	X	X
581	Roberts et al., 2015	c.92683C>T	p.Arg30895Ter	Nonsense	30895	92685	340	A-band (post-exon 327)	2067	1534	1	O	X	X
582	Roberts et al., 2015	c.94849_94855del	p.Ala31618TyrfsTer3	Frameshift	31620	94860	343	A-band (post-exon 327)	291	259	1	O	X	X
583	Roberts et al., 2015	c.98265_98268dup	p.His32757AsnfsTer4	Frameshift	32760	98280	353	A-band (post-exon 327)	585	403	1	O	X	X
584	Roberts et al., 2015	c.101996G>A	p.Trp33999Ter	Nonsense	33999	101997	359	M-band	5609	4377	1	O	X	X
585	Roberts et al., 2015	c.106629del	p.Ala35544ProfsTer2	Frameshift	35545	106635	361	M-band	692	588	1	O	X	X
586	Roberts et al., 2015	c.46236C>A	p.Cys15412Ter	Nonsense	15412	46236	249	I-band (distal)	409	68	1	O	X	X
587	Roberts et al., 2015	c.46782C>A	p.Tyr15594Ter	Nonsense	15594	46782	252	I-band (distal)	270	184	1	O	O	X
588	Roberts et al., 2015	c.50247_50247del	p.Phe16749LeufsTer15	Frameshift	16763	50289	268	A-band (pre-exon 327)	106	65	1	O	X	X
589	Roberts et al., 2015	c.53488G>T	p.Gly17830Ter	Nonsense	17830	53490	279	A-band (pre-exon 327)	294	91	1	O	X	X
590	Roberts et al., 2015	c.58172del	p.Asp19391AlafsTer45	Frameshift	19435	58305	298	A-band (pre-exon 327)	282	127	1	O	O	X
591	Roberts et al., 2015	c.63601C>T	p.Arg21201Ter	Nonsense	21201	63603	307	A-band (pre-exon 327)	285	190	1	O	O	X
592	Roberts et al., 2015	c.64453C>T	p.Arg21485Ter	Nonsense	21485	64455	310	A-band (pre-exon 327)	276	217	1	O	O	X
593	Roberts et al., 2015	c.67495C>T	p.Arg22499Ter	Nonsense	22499	67497	320	A-band (pre-exon 327)	288	139	1	O	X	X
594	Roberts et al., 2015	c.69843_69843del	p.Val23282Ter	Nonsense	23282	69846	327	A-band (Exon 327)	17106	16975	1	O	X	X
595	Roberts et al., 2015	c.70791_70791del	p.Gly23598GlufsTer8	Frameshift	23605	70815	327	A-band (Exon 327)	17106	16006	1	O	X	X
596	Roberts et al., 2015	c.74338C>T	p.Arg24780Ter	Nonsense	24780	74340	327	A-band (Exon 327)	17106	12481	1	O	O	X
597	Roberts et al., 2015	c.76116_76117insA	p.His25373ThrfsTer4	Frameshift	25376	76128	327	A-band (Exon 327)	17106	10693	1	O	O	X
598	Roberts et al., 2015	c.76383_76386del	p.Asn25462LysfsTer4	Frameshift	25465	76395	327	A-band (Exon 327)	17106	10426	1	O	X	X
599	Roberts et al., 2015	c.81518del	p.Pro27173HisfsTer17	Frameshift	27189	81567	327	A-band (Exon 327)	17106	5254	1	O	O	X
600	Roberts et al., 2015	c.86459_86460del	p.Ser28820TrpfsTer50	Frameshift	28869	86607	327	A-band (Exon 327)	17106	214	1	O	X	X
601	Roberts et al., 2015	c.87624C>A	p.Tyr29208Ter	Nonsense	29208	87624	329	A-band (post-exon 327)	588	82	1	O	O	X
602	Roberts et al., 2015	c.89900_89903del	p.Asn29967MetfsTer27	Frameshift	29993	89979	336	A-band (post-exon 327)	1767	1291	1	O	X	X
603	Roberts et al., 2015	c.90322_90323insT	p.Glu30108Ter	Nonsense	30108	90324	336	A-band (post-exon 327)	1767	946	1	O	O	X
604	Roberts et al., 2015	c.93166C>T	p.Arg31056Ter	Nonsense	31056	93168	340	A-band (post-exon 327)	2067	1051	1	O	X	X
605	Roberts et al., 2015	c.94562dup	p.Thr31522AsnfsTer12	Frameshift	31533	94599	342	A-band (post-exon 327)	306	229	1	O	X	X
606	Roberts et al., 2015	c.96460dup	p.Thr32154AsnfsTer39	Frameshift	32192	96576	348	A-band (post-exon 327)	594	328	1	O	X	X
607	Roberts et al., 2015	c.98265_98268dup	p.His32757AsnfsTer4	Frameshift	32760	98280	353	A-band (post-exon 327)	585	403	1	O	X	X
608	Roberts et al., 2015	c.98299_98300del	p.Arg32767GlyfsTer2	Frameshift	32768	98304	353	A-band (post-exon 327)	585	379	1	O	X	X
609	Roberts et al., 2015	c.98506C>T	p.Arg32836Ter	Nonsense	32836	98508	353	A-band (post-exon 327)	585	175	1	O	X	X
610	Roberts et al., 2015	c.100445C>A	p.Ser33482Ter	Nonsense	33482	100446	358	A-band (post-exon 327)	594	319	1	O	O	X
611	Roberts et al., 2015	c.100445C>A	p.Ser33482Ter	Nonsense	33482	100446	358	A-band (post-exon 327)	594	319	1	O	X	X
612	Roberts et al., 2015	c.101021_101022del	p.Arg33674IlefsTer4	Frameshift	33677	101031	359	M-band	5609	5343	1	O	O	X

## Sheet: Table S3
Table S3. List of cases utilized in RNAseq data analysis
No	Source	cDNA change (NM_001267550.2)	Protein consequence (NP_001254479.2)	Type	PTC location (codon)	PTC location (cDNA)	Exon	PTC Region	PTC Exon Length	PTC_to_Intron	PSI	Altered_AF	AI_deviation	age_HT	LVEF
1	McAfee et al., 2021	N/A	N/A	N/A	27294	81882	327	A-band (Exon 327)	17106	4939	1	0.4818	0.0182	41	10
2	McAfee et al., 2021	N/A	N/A	N/A	24584	73752	327	A-band (Exon 327)	17106	13069	1	0.45016	0.04984	44	10
3	McAfee et al., 2021	N/A	N/A	N/A	31670	95010	343	A-band (post-exon 327)	291	109	1	0.4449	0.0551	47	15
4	McAfee et al., 2021	N/A	N/A	N/A	14477	43431	236	I-band (distal)	267	49	1	0.46438	0.03562	48	10
5	McAfee et al., 2021	N/A	N/A	N/A	20619	61857	305	A-band (pre-exon 327)	2967	1330	1	0.46341	0.03659	49	10
6	McAfee et al., 2021	N/A	N/A	N/A	31332	93996	340	A-band (post-exon 327)	2067	223	1	0.43528	0.06472	49	20
7	McAfee et al., 2021	N/A	N/A	N/A	24025	72075	327	A-band (Exon 327)	17106	14746	1			50	33
8	McAfee et al., 2021	N/A	N/A	N/A	14227	42681	232	I-band (distal)	267	1	1			52	25
9	McAfee et al., 2021	N/A	N/A	N/A	29436	88308	332	A-band (post-exon 327)	288	286	1	0.39303	0.10697	53	15
10	McAfee et al., 2021	N/A	N/A	N/A	29190	87570	329	A-band (post-exon 327)	588	136	1	0.15621	0.34379	54	15
11	McAfee et al., 2021	N/A	N/A	N/A	26238	78714	327	A-band (Exon 327)	17106	8107	1	0.445	0.055	54	20
12	McAfee et al., 2021	N/A	N/A	N/A	17798	53394	279	A-band (pre-exon 327)	294	187	1			54	25
13	McAfee et al., 2021	N/A	N/A	N/A	25552	76656	327	A-band (Exon 327)	17106	10165	1	0.46522	0.03478	56	15
14	McAfee et al., 2021	N/A	N/A	N/A	21778	65334	313	A-band (pre-exon 327)	300	241	1	0.33873	0.16127	56	20
15	McAfee et al., 2021	N/A	N/A	N/A	31056	93168	340	A-band (post-exon 327)	2067	1051	1	0.42408	0.07592	57
16	McAfee et al., 2021	N/A	N/A	N/A	28941	86823	328	A-band (post-exon 327)	297	295	1	0.46454	0.03546	59	10
17	McAfee et al., 2021	N/A	N/A	N/A	26934	80802	327	A-band (Exon 327)	17106	6019	1	0.14412	0.35588	60	10
18	McAfee et al., 2021	N/A	N/A	N/A	13805	41415	227	I-band (distal)	279	193	1	0.3986	0.1014	62	15
19	McAfee et al., 2021	N/A	N/A	N/A	22427	67281	319	A-band (pre-exon 327)	291	67	1	0.40769	0.09231	63	10
20	McAfee et al., 2021	N/A	N/A	N/A	34069	102207	359	M-band	5609	4167	1	0.49811	0.00189	63	10
21	McAfee et al., 2021	N/A	N/A	N/A	16650	49950	267	A-band (pre-exon 327)	300	298	1	0.40026	0.09974	65	10
22	McAfee et al., 2021	N/A	N/A	N/A	27346	82038	327	A-band (Exon 327)	17106	4783	1	0.38658	0.11342	65	15
23	Fomin et al., 2021	c.14301C>A	p.Cys4767Ter	Nonsense	4767	14301	50	I-band (proximal)	279	70	1			55	25
24	Fomin et al., 2021	c.11483del	p.Asn3828MetfsTer4	Frameshift	3831	11493	49	I-band (proximal)	2781	2599	1	0.41	0.09	38	21
25	Fomin et al., 2021	c.12438_12448del	p.Ser4147ThrfsTer20	Frameshift	4166	12498	49	I-band (proximal)	2781	1594	1			29	28
26	Fomin et al., 2021	c.13696C>T	p.Gln4566Ter	Nonsense	4566	13698	49	I-band (proximal)	2781	394	1	0.21	0.29	58	19
27	Fomin et al., 2021	c.13838_13839del	p.Val4613GlyfsTer5	Frameshift	4617	13851	49	I-band (proximal)	2781	241	1			41	18
28	Fomin et al., 2021	c.42214C>T	p.Arg14072Ter	Nonsense	14072	42216	231	I-band (distal)	264	199	1			59	33
29	Fomin et al., 2021	c.42909_42910del	p.Cys14303TrpfsTer12	Frameshift	14314	42942	233	I-band (distal)	264	4	1	0.27	0.23	46	14
30	Fomin et al., 2021	c.53743C>T	p.Arg17915Ter	Nonsense	17915	53745	280	A-band (pre-exon 327)	300	136	1			8	18
31	Fomin et al., 2021	c.56806C>T	p.Arg18936Ter	Nonsense	18936	56808	292	A-band (pre-exon 327)	315	154	1	0.25	0.25	49	45
32	Fomin et al., 2021	c.61682C>G	p.Ser20561Ter	Nonsense	20561	61683	305	A-band (pre-exon 327)	2967	1504	1	0.37	0.13	61	37
33	Fomin et al., 2021	c.65035_65036del	p.Ala21679LeufsTer6	Frameshift	21684	65052	312	A-band (pre-exon 327)	303	223	1			69	19
34	Fomin et al., 2021	c.66632dup	p.Asn22211LysfsTer8	Frameshift	22218	66654	317	A-band (pre-exon 327)	306	115	1			69	35
35	Fomin et al., 2021	c.66632dup	p.Asn22211LysfsTer8	Frameshift	22218	66654	317	A-band (pre-exon 327)	306	115	1	0.23	0.27	50	10
36	Fomin et al., 2021	c.71005A>T	p.Lys23669Ter	Nonsense	23669	71007	327	A-band (Exon 327)	17106	15814	1	0.48	0.02	44	37
37	Fomin et al., 2021	c.71005A>T	p.Lys23669Ter	Nonsense	23669	71007	327	A-band (Exon 327)	17106	15814	1	0.46	0.04	34	25
38	Fomin et al., 2021	c.71005A>T	p.Lys23669Ter	Nonsense	23669	71007	327	A-band (Exon 327)	17106	15814	1	0.46	0.04	23	15
39	Fomin et al., 2021	c.73032G>A	p.Trp24344Ter	Nonsense	24344	73032	327	A-band (Exon 327)	17106	13789	1	0.4	0.1	59	20
40	Fomin et al., 2021	c.73200T>A	p.Tyr24400Ter	Nonsense	24400	73200	327	A-band (Exon 327)	17106	13621	1			51	28
41	Fomin et al., 2021	c.84677_84678del	p.Glu28226ValfsTer6	Frameshift	28231	84693	327	A-band (Exon 327)	17106	2128	1			56	25
42	Fomin et al., 2021	c.103103T>G	p.Leu34368Ter	Nonsense	34368	103104	359	M-band	5609	3270	1	0.27	0.23	40	23
43	Fomin et al., 2021	c.103360del	p.Glu34454AsnfsTer3	Frameshift	34456	103368	359	M-band	5609	3006	1			21	20
44	Roberts et al., 2015	c.44281C>T	p.Pro14761Ser	Splicing	14761	44283	241	I-band (distal)	143	141	1	0.33	0.17
45	Roberts et al., 2015	c.46782C>A	p.Tyr15594Ter	Nonsense	15594	46782	252	I-band (distal)	270	184	1	0.33	0.17
46	Roberts et al., 2015	c.58172del	p.Asp19391AlafsTer45	Frameshift	19435	58305	298	A-band (pre-exon 327)	282	127	1	0.29	0.21
47	Roberts et al., 2015	c.63601C>T	p.Arg21201Ter	Nonsense	21201	63603	307	A-band (pre-exon 327)	285	190	1	0.37	0.13
48	Roberts et al., 2015	c.64453C>T	p.Arg21485Ter	Nonsense	22499	67497	320	A-band (pre-exon 327)	288	139	1	0.43	0.07
49	Roberts et al., 2015	c.74338C>T	p.Arg24780Ter	Nonsense	24780	74340	327	A-band (Exon 327)	17106	12481	1	0.31	0.19
50	Roberts et al., 2015	c.76116_76117insA	p.His25373ThrfsTer4	Frameshift	25376	76128	327	A-band (Exon 327)	17106	10693	1	0.53	0
51	Roberts et al., 2015	c.81518del	p.Pro27173HisfsTer17	Frameshift	27189	81567	327	A-band (Exon 327)	17106	5254	1	0.56	0
52	Roberts et al., 2015	c.87624C>A	p.Tyr29208Ter	Nonsense	29208	87624	329	A-band (post-exon 327)	588	82	1	0.64	0
53	Roberts et al., 2015	c.90322_90323insT	p.Glu30108Ter	Nonsense	30113	90339	336	A-band (post-exon 327)	1767	931	1	0.44	0.06
54	Roberts et al., 2015	c.100445C>A	p.Ser33482Ter	Nonsense	33482	100446	358	A-band (post-exon 327)	594	319	1	0.49	0.01
55	Roberts et al., 2015	c.101021_101022del	p.Arg33674IlefsTer4	Frameshift	33677	101031	359	M-band	5609	5343	1	0.4	0.1
						`

## Sheet: Table S4
Table S4. List of cases utilized in phenotype analysis
No	Source	cDNA change (NM_001267550.2)	Protein consequence (NP_001254479.2)	Type	PTC location (codon)	PTC location (cDNA)	Exon	PTC Region	PTC Exon Length	PTC_to_Intron	PSI	Diagnosis age	Family history	LVEF	Fractional shortening	LVEDD	NYHA class	Age of endpoint
1	Herman et al., 2012	c.13696C>T	p.Gln4566Ter	Nonsense	4566	13698	49	I-band (proximal)	2781	394	1	54	No	47.5	27.9	61	4
2	Herman et al., 2012	c.43544dup	p.Phe14516IlefsTer8	Frameshift	14523	43569	237	I-band (distal)	267	178	1	19	Yes	20	11	52	3
3	Herman et al., 2012	c.46236C>A	p.Cys15412Ter	Nonsense	15412	46236	249	I-band (distal)	409	68	1	32	No	20		68	3	32
4	Herman et al., 2012	c.49259del	p.Glu16420GlyfsTer23	Frameshift	16442	49326	263	A-band (pre-exon 327)	297	19	1	37	Yes	45	21.4	56	1
5	Herman et al., 2012	c.50247del	p.Phe16749LeufsTer15	Frameshift	16763	50289	268	A-band (pre-exon 327)	106	65	1	46		35		74	4	49
6	Herman et al., 2012	c.53488G>T	p.Gly17830Ter	Nonsense	17830	53490	279	A-band (pre-exon 327)	294	91	1	18	No	24		79	2	19
7	Herman et al., 2012	c.58859del	p.Thr19620IlefsTer26	Frameshift	19645	58935	300	A-band (pre-exon 327)	303	100	1	29	Yes	15	15.9	63	4
8	Herman et al., 2012	c.61290T>A	p.Cys20430Ter	Nonsense	20430	61290	305	A-band (pre-exon 327)	2967	1897	1	25	Yes	11			4	28
9	Herman et al., 2012	c.61495C>T	p.Arg20499Ter	Nonsense	20499	61497	305	A-band (pre-exon 327)	2967	1690	1			40	21	64	3
10	Herman et al., 2012	c.61876C>T	p.Arg20626Ter	Nonsense	20626	61878	305	A-band (pre-exon 327)	2967	1309	1	20	Yes	25		50	4	31
11	Herman et al., 2012	c.63601C>T	p.Arg21201Ter	Nonsense	21201	63603	307	A-band (pre-exon 327)	285	190	1	17	Yes	37.5	22.4	63	2
12	Herman et al., 2012	c.67495C>T	p.Arg22499Ter	Nonsense	22499	67497	320	A-band (pre-exon 327)	288	139	1	49	No	29		64	4	55
13	Herman et al., 2012	c.69843del	p.Val23282Ter	Nonsense	23282	69846	327	A-band (Exon 327)	17106	16975	1	39	Yes	18		80	3	41
14	Herman et al., 2012	c.70791del	p.Gly23598GlufsTer8	Frameshift	23605	70815	327	A-band (Exon 327)	17106	16006	1	37		11		76	4	55
15	Herman et al., 2012	c.71980_71984del	p.Ala23994Ter	Nonsense	23994	71982	327	A-band (Exon 327)	17106	14839	1	31	Yes	29	14.3	77	4	52
16	Herman et al., 2012	c.77100dup	p.Pro25701ThrfsTer9	Frameshift	25709	77127	327	A-band (Exon 327)	17106	9694	1	48	Yes	22.5	13.7	51	2	55
17	Herman et al., 2012	c.77645_77646insAGATAGATAAAC	p.Ser25882_Ile25883insAspArgTer	Nonsense	25885	77655	327	A-band (Exon 327)	17106	9166	1	45	Yes	45	36	55	1
18	Herman et al., 2012	c.81988C>T	p.Gln27330Ter	Nonsense	27330	81990	327	A-band (Exon 327)	17106	4831	1	37	Yes	34	15.7	51	2
19	Herman et al., 2012	c.81988C>T	p.Gln27330Ter	Nonsense	27330	81990	327	A-band (Exon 327)	17106	4831	1	51	Yes	20	9.5	63	4
20	Herman et al., 2012	c.85768C>T	p.Arg28590Ter	Nonsense	28590	85770	327	A-band (Exon 327)	17106	1051	1	35	Yes	12.5	13.3	98	4	40
21	Herman et al., 2012	c.86363G>A	p.Trp28788Ter	Nonsense	28788	86364	327	A-band (Exon 327)	17106	457	1	33	Yes	30	16.5	51	2
22	Herman et al., 2012	c.86459_86460del	p.Ser28820TrpfsTer50	Frameshift	28869	86607	327	A-band (Exon 327)	17106	214	1	31	No	29		67	3	31
23	Herman et al., 2012	c.87624C>A	p.Tyr29208Ter	Nonsense	29208	87624	329	A-band (post-exon 327)	588	82	1	30		38		82	4	38
24	Herman et al., 2012	c.89900_89903del	p.Asn29967MetfsTer27	Frameshift	29993	89979	336	A-band (post-exon 327)	1767	1291	1	49	No	21		78	4	51
25	Herman et al., 2012	c.93166C>T	p.Arg31056Ter	Nonsense	31056	93168	340	A-band (post-exon 327)	2067	1051	1	29	No	34		73	4	30
26	Herman et al., 2012	c.93451G>T	p.Glu31151Ter	Nonsense	31151	93453	340	A-band (post-exon 327)	2067	766	1	35	Yes	20			3
27	Herman et al., 2012	c.94103_94107del	p.Ile31368SerfsTer34	Frameshift	31401	94203	340	A-band (post-exon 327)	2067	16	1	53	Yes	20	57	62	3
28	Herman et al., 2012	c.95164C>T	p.Gln31722Ter	Nonsense	31722	95166	344	A-band (post-exon 327)	297	250	1	38	Yes	17.5	9.7	72	1
29	Herman et al., 2012	c.96460dup	p.Thr32154AsnfsTer39	Frameshift	32192	96576	348	A-band (post-exon 327)	594	328	1	32	No	18		61	4	32
30	Herman et al., 2012	c.98299_98300del	p.Arg32767GlyfsTer2	Frameshift	32768	98304	353	A-band (post-exon 327)	585	379	1	53	Yes	14		59	3	54
31	Herman et al., 2012	c.98506C>T	p.Arg32836Ter	Nonsense	32836	98508	353	A-band (post-exon 327)	585	175	1	43	No	17		70	3	50
32	Herman et al., 2012	c.99034A>T	p.Lys33012Ter	Nonsense	33012	99036	355	A-band (post-exon 327)	300	253	1	52	Yes	32.5	8.2	61	3.5	58
33	Herman et al., 2012	c.100445C>A	p.Ser33482Ter	Nonsense	33482	100446	358	A-band (post-exon 327)	594	319	1	49	Yes	32		66	4	54
34	McAfee et al., 2021	N/A	N/A	N/A	27294	81882	327	A-band (Exon 327)	17106	4939	1			10				41
35	McAfee et al., 2021	N/A	N/A	N/A	24584	73752	327	A-band (Exon 327)	17106	13069	1			10				44
36	McAfee et al., 2021	N/A	N/A	N/A	31670	95010	343	A-band (post-exon 327)	291	109	1			15				47
37	McAfee et al., 2021	N/A	N/A	N/A	14477	43431	236	I-band (distal)	267	49	1			10				48
38	McAfee et al., 2021	N/A	N/A	N/A	20619	61857	305	A-band (pre-exon 327)	2967	1330	1			10				49
39	McAfee et al., 2021	N/A	N/A	N/A	31332	93996	340	A-band (post-exon 327)	2067	223	1			20				49
40	McAfee et al., 2021	N/A	N/A	N/A	24025	72075	327	A-band (Exon 327)	17106	14746	1			33				50
41	McAfee et al., 2021	N/A	N/A	N/A	14227	42681	232	I-band (distal)	267	1	1			25				52
42	McAfee et al., 2021	N/A	N/A	N/A	29436	88308	332	A-band (post-exon 327)	288	286	1			15				53
43	McAfee et al., 2021	N/A	N/A	N/A	29190	87570	329	A-band (post-exon 327)	588	136	1			15				54
44	McAfee et al., 2021	N/A	N/A	N/A	26238	78714	327	A-band (Exon 327)	17106	8107	1			20				54
45	McAfee et al., 2021	N/A	N/A	N/A	17798	53394	279	A-band (pre-exon 327)	294	187	1			25				54
46	McAfee et al., 2021	N/A	N/A	N/A	25552	76656	327	A-band (Exon 327)	17106	10165	1			15				56
47	McAfee et al., 2021	N/A	N/A	N/A	21778	65334	313	A-band (pre-exon 327)	300	241	1			20				56
48	McAfee et al., 2021	N/A	N/A	N/A	31056	93168	340	A-band (post-exon 327)	2067	1051	1							57
49	McAfee et al., 2021	N/A	N/A	N/A	28941	86823	328	A-band (post-exon 327)	297	295	1			10				59
50	McAfee et al., 2021	N/A	N/A	N/A	26934	80802	327	A-band (Exon 327)	17106	6019	1			10				60
51	McAfee et al., 2021	N/A	N/A	N/A	13805	41415	227	I-band (distal)	279	193	1			15				62
52	McAfee et al., 2021	N/A	N/A	N/A	22427	67281	319	A-band (pre-exon 327)	291	67	1			10				63
53	McAfee et al., 2021	N/A	N/A	N/A	34069	102207	359	M-band	5609	4167	1			10				63
54	McAfee et al., 2021	N/A	N/A	N/A	16650	49950	267	A-band (pre-exon 327)	300	298	1			10				65
55	McAfee et al., 2021	N/A	N/A	N/A	27346	82038	327	A-band (Exon 327)	17106	4783	1			15				65
56	Fomin et al., 2021	c.14301C>A	p.Cys4767Ter	Nonsense	4767	14301	50	I-band (proximal)	279	70	1			25				55
57	Fomin et al., 2021	c.11483del	p.Asn3828MetfsTer4	Frameshift	3831	11493	49	I-band (proximal)	2781	2599	1			21				38
58	Fomin et al., 2021	c.12438_12448del	p.Ser4147ThrfsTer20	Frameshift	4166	12498	49	I-band (proximal)	2781	1594	1			28				29
59	Fomin et al., 2021	c.13696C>T	p.Gln4566Ter	Nonsense	4566	13698	49	I-band (proximal)	2781	394	1			19				58
60	Fomin et al., 2021	c.13838_13839del	p.Val4613GlyfsTer5	Frameshift	4617	13851	49	I-band (proximal)	2781	241	1			18				41
61	Fomin et al., 2021	c.42214C>T	p.Arg14072Ter	Nonsense	14072	42216	231	I-band (distal)	264	199	1			33				59
62	Fomin et al., 2021	c.42909_42910del	p.Cys14303TrpfsTer12	Frameshift	14314	42942	233	I-band (distal)	264	4	1			14				46
63	Fomin et al., 2021	c.53743C>T	p.Arg17915Ter	Nonsense	17915	53745	280	A-band (pre-exon 327)	300	136	1			18				8
64	Fomin et al., 2021	c.56806C>T	p.Arg18936Ter	Nonsense	18936	56808	292	A-band (pre-exon 327)	315	154	1			45				49
65	Fomin et al., 2021	c.61682C>G	p.Ser20561Ter	Nonsense	20561	61683	305	A-band (pre-exon 327)	2967	1504	1			37				61
66	Fomin et al., 2021	c.65035_65036del	p.Ala21679LeufsTer6	Frameshift	21684	65052	312	A-band (pre-exon 327)	303	223	1			19				69
67	Fomin et al., 2021	c.66632dup	p.Asn22211LysfsTer8	Frameshift	22218	66654	317	A-band (pre-exon 327)	306	115	1			35				69
68	Fomin et al., 2021	c.66632dup	p.Asn22211LysfsTer8	Frameshift	22218	66654	317	A-band (pre-exon 327)	306	115	1			10				50
69	Fomin et al., 2021	c.71005A>T	p.Lys23669Ter	Nonsense	23669	71007	327	A-band (Exon 327)	17106	15814	1			37				44
70	Fomin et al., 2021	c.71005A>T	p.Lys23669Ter	Nonsense	23669	71007	327	A-band (Exon 327)	17106	15814	1			25				34
71	Fomin et al., 2021	c.71005A>T	p.Lys23669Ter	Nonsense	23669	71007	327	A-band (Exon 327)	17106	15814	1			15				23
72	Fomin et al., 2021	c.73032G>A	p.Trp24344Ter	Nonsense	24344	73032	327	A-band (Exon 327)	17106	13789	1			20				59
73	Fomin et al., 2021	c.73200T>A	p.Tyr24400Ter	Nonsense	24400	73200	327	A-band (Exon 327)	17106	13621	1			28				51
74	Fomin et al., 2021	c.84677_84678del	p.Glu28226ValfsTer6	Frameshift	28231	84693	327	A-band (Exon 327)	17106	2128	1			25				56
75	Fomin et al., 2021	c.103103T>G	p.Leu34368Ter	Nonsense	34368	103104	359	M-band	5609	3270	1			23				40
76	Fomin et al., 2021	c.103360del	p.Glu34454AsnfsTer3	Frameshift	34456	103368	359	M-band	5609	3006	1			20				21

## Sheet: Table S5
Table S5. List of TTNtv from gnomAD v2.1.1
No	Chromosome	Position	rsIDs	Reference	Alternate	Transcript	Transcript Consequence	Protein Consequence	cDNA change (NM_001267550.2)	Protein consequence (NP_001254479.2)	Type	PTC location (codon)	PTC location (cDNA)	Exon	PTC Region	PTC Exon Length	PTC_to_Intron	PSI	ClinVar Clinical Significance	Allele Count
1	2	179669342	rs1309114959	G	A	ENST00000589042.1	c.28C>T	p.Gln10Ter	c.28C>T	p.Gln10Ter	Nonsense	10	30	2	Z-disk	91	61	1		1
2	2	179666885	rs762246824	G	GT	ENST00000589042.1	c.274dupA	p.Thr92AsnfsTer3	c.274dupA	p.Thr92AsnfsTer3	Frameshift	94	282	3	Z-disk	204	13	1		1
3	2	179665380	rs150954246	G	A	ENST00000589042.1	c.325C>T	p.Arg109Ter	c.325C>T	p.Arg109Ter	Nonsense	109	327	4	Z-disk	288	256	1	Uncertain significance	1
4	2	179664563	rs748313513	G	A	ENST00000589042.1	c.658C>T	p.Arg220Ter	c.658C>T	p.Arg220Ter	Nonsense	220	660	5	Z-disk	86	9	1	Conflicting interpretations of pathogenicity	1
5	2	179664430	rs868264146	G	C	ENST00000589042.1	c.698C>G	p.Ser233Ter	c.698C>G	p.Ser233Ter	Nonsense	233	699	6	Z-disk	245	215	1		1
6	2	179664340	rs747694808	G	T	ENST00000589042.1	c.788C>A	p.Ser263Ter	c.788C>A	p.Ser263Ter	Nonsense	263	789	6	Z-disk	245	125	1		1
7	2	179659789	rs1326270579	G	A	ENST00000589042.1	c.1105C>T	p.Gln369Ter	c.1105C>T	p.Gln369Ter	Nonsense	369	1107	7	Z-disk	331	138	1		1
8	2	179658211	rs758662735	C	CT	ENST00000589042.1	c.1455dupA	p.Ala486SerfsTer26	c.1455dupA	p.Ala486SerfsTer26	Frameshift	511	1533	9	Z-disk	138	3	1		1
9	2	179655566	rs1365008673	G	A	ENST00000589042.1	c.1669C>T	p.Gln557Ter	c.1669C>T	p.Gln557Ter	Nonsense	557	1671	11	Z-disk	138	129	0.51		1
10	2	179655502	rs775178403	T	TC	ENST00000589042.1	c.1732dupG	p.Glu578GlyfsTer22	c.1732dupG	p.Glu578GlyfsTer22	Frameshift	599	1797	11	Z-disk	138	3	0.51		1
11	2	179654752	rs1245498048	C	A	ENST00000589042.1	c.1891G>T	p.Glu631Ter	c.1891G>T	p.Glu631Ter	Nonsense	631	1893	12	Z-disk	138	45	0.79		1
12	2	179654729	rs727504691	TTC	T	ENST00000589042.1	c.1912_1913delGA	p.Glu638ThrfsTer27	c.1912_1913delGA	p.Glu638ThrfsTer27	Frameshift	664	1992	13	Z-disk	138	84	0.96		1
13	2	179654710	rs746158748	C	A	ENST00000589042.1	c.1933G>T	p.Glu645Ter	c.1933G>T	p.Glu645Ter	Nonsense	645	1935	12	Z-disk	138	3	0.79		1
14	2	179654110	rs1177144006	G	A	ENST00000589042.1	c.2053C>T	p.Gln685Ter	c.2053C>T	p.Gln685Ter	Nonsense	685	2055	13	Z-disk	138	21	0.96		1
15	2	179650593	rs750610708	TC	T	ENST00000589042.1	c.2351delG	p.Gly784GlufsTer14	c.2351delG	p.Gly784GlufsTer14	Frameshift	797	2391	15	Z-disk	123	102	0.99		1
16	2	179649039	rs776920095	C	A	ENST00000589042.1	c.2533G>T	p.Glu845Ter	c.2533G>T	p.Glu845Ter	Nonsense	845	2535	16	Z-disk	282	240	0.99		1
17	2	179648872	rs764663221	C	CT	ENST00000589042.1	c.2699dupA	p.Glu901GlyfsTer13	c.2699dupA	p.Glu901GlyfsTer13	Frameshift	913	2739	16	Z-disk	282	36	0.99		1
18	2	179647780	rs767151369	A	AT	ENST00000589042.1	c.2852dupA	p.Asn951LysfsTer8	c.2852dupA	p.Asn951LysfsTer8	Frameshift	958	2874	18	Z-disk	259	226	1		1
19	2	179647599	rs397517547	G	A	ENST00000589042.1	c.3034C>T	p.Arg1012Ter	c.3034C>T	p.Arg1012Ter	Nonsense	1012	3036	18	Z-disk	259	64	1	Conflicting interpretations of pathogenicity	1
20	2	179647326	rs776747375	G	T	ENST00000589042.1	c.3104C>A	p.Ser1035Ter	c.3104C>A	p.Ser1035Ter	Nonsense	1035	3105	19	Z-disk	64	59	1		1
21	2	179647297	rs72647868	C	CTGTGGTTTCCTTTTCAAATTCTTTTCAAAG	ENST00000589042.1	c.3132_3133insCTTTGAAAAGAATTTGAAAAGGAAACCACA	p.Ala1044_Val1045insLeuTer	c.3132_3133insCTTTGAAAAGAATTTGAAAAGGAAACCACA	p.Ala1044_Val1045insLeuTer	Nonsense	1046	3138	19	Z-disk	64	26	1		1
22	2	179644925	rs1268322697	A	C	ENST00000589042.1	c.3531T>G	p.Tyr1177Ter	c.3531T>G	p.Tyr1177Ter	Nonsense	1177	3531	22	Z-disk	206	198	1		1
23	2	179644884	rs1323875330	GT	G	ENST00000589042.1	c.3571delA	p.Thr1191HisfsTer3	c.3571delA	p.Thr1191HisfsTer3	Frameshift	1193	3579	22	Z-disk	206	150	1		1
24	2	179644804	rs770679470	ACT	A	ENST00000589042.1	c.3650_3651delAG	p.Glu1217ValfsTer2	c.3650_3651delAG	p.Glu1217ValfsTer2	Frameshift	1218	3654	22	Z-disk	206	75	1		1
25	2	179644792	rs1227198694	G	A	ENST00000589042.1	c.3664C>T	p.Gln1222Ter	c.3664C>T	p.Gln1222Ter	Nonsense	1222	3666	22	Z-disk	206	63	1	Uncertain significance	1
26	2	179642629	rs775479635	AC	A	ENST00000589042.1	c.4281delG	p.Met1427IlefsTer35	c.4281delG	p.Met1427IlefsTer35	Frameshift	1461	4383	25	Z-disk	272	97	1		1
27	2	179642446	rs1389401579	AC	A	ENST00000589042.1	c.4464delG	p.Phe1489SerfsTer17	c.4464delG	p.Phe1489SerfsTer17	Frameshift	1505	4515	26	Z-disk	165	130	1		1
28	2	179642195	rs1458897007	GGGCAA	G	ENST00000589042.1	c.4592_4596delTTGCC	p.Val1531AlafsTer42	c.4592_4596delTTGCC	p.Val1531AlafsTer42	Frameshift	1572	4716	27	Z-disk	169	98	1	Uncertain significance	1
29	2	179642027	rs754249503	T	A	ENST00000589042.1	c.4663A>T	p.Lys1555Ter	c.4663A>T	p.Lys1555Ter	Nonsense	1555	4665	27	Z-disk	169	149	1		1
30	2	179641975	rs12476289	C	CG	ENST00000589042.1	c.4714dupC	p.Arg1572ProfsTer3	c.4714dupC	p.Arg1572ProfsTer3	Frameshift	1574	4722	27	Z-disk	169	92	1		1
31	2	179641961	rs756433029	CTTTCA	C	ENST00000589042.1	c.4724_4728delTGAAA	p.Met1575SerfsTer6	c.4724_4728delTGAAA	p.Met1575SerfsTer6	Frameshift	1580	4740	27	Z-disk	169	74	1	Conflicting interpretations of pathogenicity	3
32	2	179641711	rs767755367	C	T	ENST00000589042.1	c.4880G>A	p.Trp1627Ter	c.4880G>A	p.Trp1627Ter	Nonsense	1627	4881	28	Z-disk	1694	1627	1	Uncertain significance	1
33	2	179641151	rs1354998487	G	A	ENST00000589042.1	c.5440C>T	p.Gln1814Ter	c.5440C>T	p.Gln1814Ter	Nonsense	1814	5442	28	Z-disk	1694	1066	1		1
34	2	179640969	rs777078420	C	T	ENST00000589042.1	c.5622G>A	p.Trp1874Ter	c.5622G>A	p.Trp1874Ter	Nonsense	1874	5622	28	Z-disk	1694	886	1		1
35	2	179640213	rs754781119	C	T	ENST00000589042.1	c.6378G>A	p.Trp2126Ter	c.6378G>A	p.Trp2126Ter	Nonsense	2126	6378	28	Z-disk	1694	130	1	Uncertain significance	1
36	2	179639906	rs1193046655	G	A	ENST00000589042.1	c.6532C>T	p.Gln2178Ter	c.6532C>T	p.Gln2178Ter	Nonsense	2178	6534	29	I-band (proximal)	282	256	1	Uncertain significance	1
37	2	179639882	rs587780494	T	TTGTCTGTTTCCTTACA	ENST00000589042.1	c.6555_6556insTGTAAGGAAACAGACA	p.Lys2186CysfsTer15	c.6555_6556insTGTAAGGAAACAGACA	p.Lys2186CysfsTer15	Frameshift	2200	6600	29	I-band (proximal)	282	190	1	Conflicting interpretations of pathogenicity	8
38	2	179639171	rs145649088	G	A	ENST00000589042.1	c.6820C>T	p.Gln2274Ter	c.6820C>T	p.Gln2274Ter	Nonsense	2274	6822	30	I-band (proximal)	267	235	1	Conflicting interpretations of pathogenicity	1
39	2	179639143	rs759025869	G	T	ENST00000589042.1	c.6848C>A	p.Ser2283Ter	c.6848C>A	p.Ser2283Ter	Nonsense	2283	6849	30	I-band (proximal)	267	208	1		1
40	2	179638964	rs1211627330	TC	T	ENST00000589042.1	c.7026delG	p.Lys2344ArgfsTer6	c.7026delG	p.Lys2344ArgfsTer6	Frameshift	2349	7047	30	I-band (proximal)	267	10	1	Uncertain significance	1
41	2	179638829		T	TG	ENST00000589042.1	c.7065dupC	p.Ile2356HisfsTer8	c.7065dupC	p.Ile2356HisfsTer8	Frameshift	2363	7089	31	I-band (proximal)	273	241	1		1
42	2	179638760	rs1314922132	CTT	C	ENST00000589042.1	c.7133_7134delAA	p.Lys2378SerfsTer21	c.7133_7134delAA	p.Lys2378SerfsTer21	Frameshift	2398	7194	31	I-band (proximal)	273	136	1		1
43	2	179638390	rs941805455	CA	C	ENST00000589042.1	c.7392delT	p.Glu2465AsnfsTer9	c.7392delT	p.Glu2465AsnfsTer9	Frameshift	2473	7419	32	I-band (proximal)	264	175	1		1
44	2	179638282	rs781459488	G	A	ENST00000589042.1	c.7501C>T	p.Arg2501Ter	c.7501C>T	p.Arg2501Ter	Nonsense	2501	7503	32	I-band (proximal)	264	91	1	Uncertain significance	1
45	2	179638267	rs780415493	G	A	ENST00000589042.1	c.7516C>T	p.Arg2506Ter	c.7516C>T	p.Arg2506Ter	Nonsense	2506	7518	32	I-band (proximal)	264	76	1	Likely pathogenic	1
46	2	179636100	rs1340562376	A	ATT	ENST00000589042.1	c.7952_7953dupAA	p.Trp2652AsnfsTer3	c.7952_7953dupAA	p.Trp2652AsnfsTer3	Frameshift	2654	7962	34	I-band (proximal)	261	154	1		1
47	2	179636006	rs770445596	A	T	ENST00000589042.1	c.8048T>A	p.Leu2683Ter	c.8048T>A	p.Leu2683Ter	Nonsense	2683	8049	34	I-band (proximal)	261	67	1		1
48	2	179635199	rs763666119	C	A	ENST00000589042.1	c.8320G>T	p.Glu2774Ter	c.8320G>T	p.Glu2774Ter	Nonsense	2774	8322	35	I-band (proximal)	264	58	1		1
49	2	179634820	rs1328390635	G	A	ENST00000589042.1	c.8608C>T	p.Gln2870Ter	c.8608C>T	p.Gln2870Ter	Nonsense	2870	8610	36	I-band (proximal)	261	31	1		1
50	2	179634472	rs1408304174	C	A	ENST00000589042.1	c.8836G>T	p.Glu2946Ter	c.8836G>T	p.Glu2946Ter	Nonsense	2946	8838	37	I-band (proximal)	261	64	1		1
51	2	179634465	rs397517763	G	T	ENST00000589042.1	c.8843C>A	p.Ser2948Ter	c.8843C>A	p.Ser2948Ter	Nonsense	2948	8844	37	I-band (proximal)	261	58	1		1
52	2	179634417	rs764923876	A	AGGGGG	ENST00000589042.1	c.8890_8891insCCCCC	p.Leu2964ProfsTer3	c.8890_8891insCCCCC	p.Leu2964ProfsTer3	Frameshift	2966	8898	37	I-band (proximal)	261	4	1		2
53	2	179632509	rs146572907	G	A	ENST00000589042.1	c.9448C>T	p.Arg3150Ter	c.9448C>T	p.Arg3150Ter	Nonsense	3150	9450	40	I-band (proximal)	166	21	1	Uncertain significance	2
54	2	179631201	rs757836789	G	A	ENST00000589042.1	c.9610C>T	p.Arg3204Ter	c.9610C>T	p.Arg3204Ter	Nonsense	3204	9612	41	I-band (proximal)	232	91	1	Conflicting interpretations of pathogenicity	1
55	2	179629430	rs867536098	G	GCATTT	ENST00000589042.1	c.9811_9812insAAATG	p.Ser3271Ter	c.9811_9812insAAATG	p.Ser3271Ter	Nonsense	3271	9813	42	I-band (proximal)	285	175	1		1
56	2	179629429	rs1173594923	G	GT	ENST00000589042.1	c.9812_9813insA	p.Trp3272LeufsTer19	c.9812_9813insA	p.Trp3272LeufsTer19	Frameshift	3290	9870	42	I-band (proximal)	285	118	1		1
57	2	179628989	rs1467259441	A	T	ENST00000589042.1	c.10029T>A	p.Tyr3343Ter	c.10029T>A	p.Tyr3343Ter	Nonsense	3343	10029	43	I-band (proximal)	126	85	1		3
58	2	179622591	rs1456804023	TAA	T	ENST00000589042.1	c.10354_10355delTT	p.Leu3452IlefsTer5	c.10354_10355delTT	p.Leu3452IlefsTer5	Frameshift	3456	10368	45	Not used	375	310	0.01		1
59	2	179622448	rs1405259866	T	TGAAACCATTGGATTTCTGGCTTGGGAATGCCA	ENST00000589042.1	c.10467_10498dupTGGCATTCCCAAGCCAGAAATCCAATGGTTTC	p.His3500LeufsTer16	c.10467_10498dupTGGCATTCCCAAGCCAGAAATCCAATGGTTTC	p.His3500LeufsTer16	Frameshift	3515	10545	45	Not used	375	133	0.01		2
60	2	179622443	rs1411783753	G	A	ENST00000589042.1	c.10504C>T	p.Gln3502Ter	c.10504C>T	p.Gln3502Ter	Nonsense	3502	10506	45	Not used	375	172	0.01	Uncertain significance	1
61	2	179622440	rs766605515	G	A	ENST00000589042.1	c.10507C>T	p.Gln3503Ter	c.10507C>T	p.Gln3503Ter	Nonsense	3503	10509	45	Not used	375	169	0.01		1
62	2	179622430	rs755925180	AG	A	ENST00000589042.1	c.10516delC	p.Leu3506TyrfsTer6	c.10516delC	p.Leu3506TyrfsTer6	Frameshift	3511	10533	45	Not used	375	145	0.01		3
63	2	179622357	rs752616186	G	T	ENST00000589042.1	c.10590C>A	p.Tyr3530Ter	c.10590C>A	p.Tyr3530Ter	Nonsense	3530	10590	45	Not used	375	88	0.01		1
64	2	179622355	rs767420661	G	C	ENST00000589042.1	c.10592C>G	p.Ser3531Ter	c.10592C>G	p.Ser3531Ter	Nonsense	3531	10593	45	Not used	375	85	0.01	Uncertain significance	1
65	2	179622341	rs766376040	G	A	ENST00000589042.1	c.10606C>T	p.Gln3536Ter	c.10606C>T	p.Gln3536Ter	Nonsense	3536	10608	45	Not used	375	70	0.01		1
66	2	179622341	rs766376040	GCC	G	ENST00000589042.1	c.10604_10605delGG	p.Gly3535AlafsTer9	c.10604_10605delGG	p.Gly3535AlafsTer9	Frameshift	3543	10629	45	Not used	375	49	0.01		1
67	2	179622330	rs765590946	G	T	ENST00000589042.1	c.10617C>A	p.Cys3539Ter	c.10617C>A	p.Cys3539Ter	Nonsense	3539	10617	45	Not used	375	61	0.01		1
68	2	179622281	rs1039409681	CTG	C	ENST00000589042.1	c.10664_10665delCA	p.Thr3555SerfsTer10	c.10664_10665delCA	p.Thr3555SerfsTer10	Frameshift	3564	10692	46	Not used	576	562	0.04		1
69	2	179621522	rs1379620241	G	A	ENST00000589042.1	c.10681C>T	p.Gln3561Ter	c.10681C>T	p.Gln3561Ter	Nonsense	3561	10683	46	Not used	576	571	0.04		2
70	2	179621408	rs765423058	T	TA	ENST00000589042.1	c.10794dupT	p.Lys3599Ter	c.10794dupT	p.Lys3599Ter	Nonsense	3599	10797	46	Not used	576	457	0.04		5
71	2	179621404	rs374300381	G	T	ENST00000589042.1	c.10799C>A	p.Ser3600Ter	c.10799C>A	p.Ser3600Ter	Nonsense	3600	10800	46	Not used	576	454	0.04	Uncertain significance	1
72	2	179621384	rs553898317	C	A	ENST00000589042.1	c.10819G>T	p.Glu3607Ter	c.10819G>T	p.Glu3607Ter	Nonsense	3607	10821	46	Not used	576	433	0.04		5
73	2	179621369	rs1352067592	CCT	C	ENST00000589042.1	c.10832_10833delAG	p.Gln3611ArgfsTer3	c.10832_10833delAG	p.Gln3611ArgfsTer3	Frameshift	3613	10839	46	Not used	576	415	0.04		1
74	2	179621363	rs540059730	C	A	ENST00000589042.1	c.10840G>T	p.Glu3614Ter	c.10840G>T	p.Glu3614Ter	Nonsense	3614	10842	46	Not used	576	412	0.04	Uncertain significance	20
75	2	179621351	rs779064556	G	A	ENST00000589042.1	c.10852C>T	p.Gln3618Ter	c.10852C>T	p.Gln3618Ter	Nonsense	3618	10854	46	Not used	576	400	0.04	Uncertain significance	7
76	2	179621321	rs1273860485	G	A	ENST00000589042.1	c.10882C>T	p.Gln3628Ter	c.10882C>T	p.Gln3628Ter	Nonsense	3628	10884	46	Not used	576	370	0.04		2
77	2	179621160	rs1349712346	A	AC	ENST00000589042.1	c.11042dupG	p.Cys3681TrpfsTer6	c.11042dupG	p.Cys3681TrpfsTer6	Frameshift	3686	11058	46	Not used	576	196	0.04		2
78	2	179621150	rs775748407	CT	C	ENST00000589042.1	c.11052delA	p.Asp3685MetfsTer7	c.11052delA	p.Asp3685MetfsTer7	Frameshift	3691	11073	46	Not used	576	181	0.04		2
79	2	179621138	rs1299991139	TGAAA	T	ENST00000589042.1	c.11061_11064delTTTC	p.Phe3688LeufsTer3	c.11061_11064delTTTC	p.Phe3688LeufsTer3	Frameshift	3690	11070	46	Not used	576	184	0.04		2
80	2	179621126	rs1158612715	AG	A	ENST00000589042.1	c.11076delC	p.Trp3693GlyfsTer8	c.11076delC	p.Trp3693GlyfsTer8	Frameshift	3700	11100	46	Not used	576	154	0.04		1
81	2	179621118	rs772519028	G	GT	ENST00000589042.1	c.11084dupA	p.His3695GlnfsTer27	c.11084dupA	p.His3695GlnfsTer27	Frameshift	3721	11163	46	Not used	576	91	0.04		1
82	2	179621089	rs746386040	CT	C	ENST00000589042.1	c.11113delA	p.Arg3705AspfsTer2	c.11113delA	p.Arg3705AspfsTer2	Frameshift	3706	11118	46	Not used	576	136	0.04	Uncertain significance	3
83	2	179621081	rs578181523	GT	G	ENST00000589042.1	c.11121delA	p.Lys3707AsnfsTer19	c.11121delA	p.Lys3707AsnfsTer19	Frameshift	3725	11175	46	Not used	576	79	0.04		1
84	2	179621019	rs778172350	T	TC	ENST00000589042.1	c.11183dupG	p.Leu3729ThrfsTer9	c.11183dupG	p.Leu3729ThrfsTer9	Frameshift	3737	11211	46	Not used	576	43	0.04	Conflicting interpretations of pathogenicity	31
85	2	179620980	rs748808868	CCT	C	ENST00000589042.1	c.11221_11222delAG	p.Arg3741AspfsTer13	c.11221_11222delAG	p.Arg3741AspfsTer13	Frameshift	3753	11259	47	I-band (proximal)	57	52	1		4
86	2	179620952	rs1423189980	CT	C	ENST00000589042.1	c.11250delA	p.Gly3751ValfsTer19	c.11250delA	p.Gly3751ValfsTer19	Frameshift	3769	11307	47	I-band (proximal)	57	4	1		1
87	2	179616718		T	TCA	ENST00000360870.5	c.10407_10408dupTG	p.Asp3470ValfsTer10	N/A	N/A	Frameshift	N/A	N/A	N/A	N/A	N/A	N/A	N/A		1
88	2	179616578	rs1303520300	C	A	ENST00000360870.5	c.10549G>T	p.Glu3517Ter	N/A	N/A	Nonsense	N/A	N/A	N/A	N/A	N/A	N/A	N/A		1
89	2	179616552	rs1437106859	A	T	ENST00000360870.5	c.10575T>A	p.Cys3525Ter	N/A	N/A	Nonsense	N/A	N/A	N/A	N/A	N/A	N/A	N/A		1
90	2	179616515	rs764334297	AC	A	ENST00000360870.5	c.10611delG	p.Trp3537CysfsTer16	N/A	N/A	Frameshift	N/A	N/A	N/A	N/A	N/A	N/A	N/A		1
91	2	179616411	rs760829764	GT	G	ENST00000360870.5	c.10715delA	p.Asp3572AlafsTer10	N/A	N/A	Frameshift	N/A	N/A	N/A	N/A	N/A	N/A	N/A		1
92	2	179616405	rs762343304	ATC	A	ENST00000360870.5	c.10720_10721delGA	p.Asp3574PhefsTer5	N/A	N/A	Frameshift	N/A	N/A	N/A	N/A	N/A	N/A	N/A		1
93	2	179616344	rs777963995	AT	A	ENST00000360870.5	c.10782delA	p.Leu3595CysfsTer13	N/A	N/A	Frameshift	N/A	N/A	N/A	N/A	N/A	N/A	N/A		4
94	2	179616323	rs779097962	G	A	ENST00000360870.5	c.10804C>T	p.Gln3602Ter	N/A	N/A	Nonsense	N/A	N/A	N/A	N/A	N/A	N/A	N/A		1
95	2	179616248	rs768837501	C	A	ENST00000360870.5	c.10879G>T	p.Gly3627Ter	N/A	N/A	Nonsense	N/A	N/A	N/A	N/A	N/A	N/A	N/A		1
96	2	179616240	rs767871066	AT	A	ENST00000360870.5	c.10886delA	p.Asp3629ValfsTer3	N/A	N/A	Frameshift	N/A	N/A	N/A	N/A	N/A	N/A	N/A		3
97	2	179616198	rs1305219430	GT	G	ENST00000360870.5	c.10928delA	p.Asn3643ThrfsTer11	N/A	N/A	Frameshift	N/A	N/A	N/A	N/A	N/A	N/A	N/A		1
98	2	179616111	rs762962308	A	T	ENST00000360870.5	c.11016T>A	p.Tyr3672Ter	N/A	N/A	Nonsense	N/A	N/A	N/A	N/A	N/A	N/A	N/A	Uncertain significance	2
99	2	179615987	rs969387315	C	A	ENST00000360870.5	c.11140G>T	p.Glu3714Ter	N/A	N/A	Nonsense	N/A	N/A	N/A	N/A	N/A	N/A	N/A		2
100	2	179615959	rs397517803	G	GT	ENST00000360870.5	c.11167dupA	p.Thr3723AsnfsTer4	N/A	N/A	Frameshift	N/A	N/A	N/A	N/A	N/A	N/A	N/A		1
101	2	179615901	rs727503670	CA	C	ENST00000360870.5	c.11225delT	p.Leu3742ArgfsTer7	N/A	N/A	Frameshift	N/A	N/A	N/A	N/A	N/A	N/A	N/A	Uncertain significance	24
102	2	179615893	rs1483361592	CTA	C	ENST00000360870.5	c.11232_11233delTA	p.Glu3746GlyfsTer9	N/A	N/A	Frameshift	N/A	N/A	N/A	N/A	N/A	N/A	N/A		1
103	2	179615863	rs1212479694	TCAGA	T	ENST00000360870.5	c.11260_11263delTCTG	p.Ser3754IlefsTer2	N/A	N/A	Frameshift	N/A	N/A	N/A	N/A	N/A	N/A	N/A		1
104	2	179615783	rs776336433	G	A	ENST00000360870.5	c.11344C>T	p.Gln3782Ter	N/A	N/A	Nonsense	N/A	N/A	N/A	N/A	N/A	N/A	N/A		1
105	2	179615733	rs749213843	AT	A	ENST00000360870.5	c.11393delA	p.Asp3798ValfsTer9	N/A	N/A	Frameshift	N/A	N/A	N/A	N/A	N/A	N/A	N/A		1
106	2	179615729	rs777899967	C	A	ENST00000360870.5	c.11398G>T	p.Glu3800Ter	N/A	N/A	Nonsense	N/A	N/A	N/A	N/A	N/A	N/A	N/A		1
107	2	179615655	rs774823994	A	C	ENST00000360870.5	c.11472T>G	p.Tyr3824Ter	N/A	N/A	Nonsense	N/A	N/A	N/A	N/A	N/A	N/A	N/A		5
108	2	179615615	rs756000739	G	A	ENST00000360870.5	c.11512C>T	p.Gln3838Ter	N/A	N/A	Nonsense	N/A	N/A	N/A	N/A	N/A	N/A	N/A	Uncertain significance	3
109	2	179615606	rs771479572	CT	C	ENST00000360870.5	c.11520delA	p.Glu3841LysfsTer47	N/A	N/A	Frameshift	N/A	N/A	N/A	N/A	N/A	N/A	N/A		1
110	2	179615587	rs748801726	G	GT	ENST00000360870.5	c.11539dupA	p.Thr3847AsnfsTer11	N/A	N/A	Frameshift	N/A	N/A	N/A	N/A	N/A	N/A	N/A		2
111	2	179615477	rs772632040	CA	C	ENST00000360870.5	c.11649delT	p.Phe3883LeufsTer5	N/A	N/A	Frameshift	N/A	N/A	N/A	N/A	N/A	N/A	N/A		2
112	2	179615429	rs769441843	TTC	T	ENST00000360870.5	c.11696_11697delGA	p.Arg3899AsnfsTer5	N/A	N/A	Frameshift	N/A	N/A	N/A	N/A	N/A	N/A	N/A		1
113	2	179615420		CCTTTTTT	C	ENST00000360870.5	c.11700_11706delAAAAAAG	p.Ile3900MetfsTer4	N/A	N/A	Frameshift	N/A	N/A	N/A	N/A	N/A	N/A	N/A		1
114	2	179615393	rs1359120972	CAG	C	ENST00000360870.5	c.11732_11733delCT	p.Ser3911CysfsTer6	N/A	N/A	Frameshift	N/A	N/A	N/A	N/A	N/A	N/A	N/A		1
115	2	179615384	rs769571004	G	A	ENST00000360870.5	c.11743C>T	p.Arg3915Ter	N/A	N/A	Nonsense	N/A	N/A	N/A	N/A	N/A	N/A	N/A		4
116	2	179615343	rs866726793	CAT	C	ENST00000360870.5	c.11782_11783delAT	p.Met3928GlufsTer4	N/A	N/A	Frameshift	N/A	N/A	N/A	N/A	N/A	N/A	N/A		1
117	2	179615333	rs781071987	C	CA	ENST00000360870.5	c.11793dupT	p.Glu3932Ter	N/A	N/A	Nonsense	N/A	N/A	N/A	N/A	N/A	N/A	N/A		3
118	2	179615333	rs781071987	C	A	ENST00000360870.5	c.11794G>T	p.Glu3932Ter	N/A	N/A	Nonsense	N/A	N/A	N/A	N/A	N/A	N/A	N/A	Uncertain significance	1
119	2	179615321	rs147087155	G	A	ENST00000360870.5	c.11806C>T	p.Arg3936Ter	N/A	N/A	Nonsense	N/A	N/A	N/A	N/A	N/A	N/A	N/A		13
120	2	179615306	rs397517804	GT	G	ENST00000360870.5	c.11820delA	p.Gln3940HisfsTer35	N/A	N/A	Frameshift	N/A	N/A	N/A	N/A	N/A	N/A	N/A		1
121	2	179615285	rs1388816294	G	A	ENST00000360870.5	c.11842C>T	p.Gln3948Ter	N/A	N/A	Nonsense	N/A	N/A	N/A	N/A	N/A	N/A	N/A		1
122	2	179615270	rs778154892	G	A	ENST00000360870.5	c.11857C>T	p.Gln3953Ter	N/A	N/A	Nonsense	N/A	N/A	N/A	N/A	N/A	N/A	N/A		2
123	2	179615217	rs753597700	A	T	ENST00000360870.5	c.11910T>A	p.Tyr3970Ter	N/A	N/A	Nonsense	N/A	N/A	N/A	N/A	N/A	N/A	N/A		1
124	2	179615197	rs1384654315	C	T	ENST00000360870.5	c.11930G>A	p.Trp3977Ter	N/A	N/A	Nonsense	N/A	N/A	N/A	N/A	N/A	N/A	N/A		1
125	2	179615080	rs1184846086	C	CA	ENST00000360870.5	c.12046dupT	p.Cys4016LeufsTer5	N/A	N/A	Frameshift	N/A	N/A	N/A	N/A	N/A	N/A	N/A		1
126	2	179615063	rs1243457649	AT	A	ENST00000360870.5	c.12063delA	p.Gln4021HisfsTer5	N/A	N/A	Frameshift	N/A	N/A	N/A	N/A	N/A	N/A	N/A		1
127	2	179615018	rs761974222	G	A	ENST00000360870.5	c.12109C>T	p.Gln4037Ter	N/A	N/A	Nonsense	N/A	N/A	N/A	N/A	N/A	N/A	N/A	Uncertain significance	6
128	2	179614934	rs764499100	G	A	ENST00000360870.5	c.12193C>T	p.Gln4065Ter	N/A	N/A	Nonsense	N/A	N/A	N/A	N/A	N/A	N/A	N/A		2
129	2	179614918	rs1419220265	TG	T	ENST00000360870.5	c.12208delC	p.His4070IlefsTer4	N/A	N/A	Frameshift	N/A	N/A	N/A	N/A	N/A	N/A	N/A		1
130	2	179614901	rs144690298	C	A	ENST00000360870.5	c.12226G>T	p.Glu4076Ter	N/A	N/A	Nonsense	N/A	N/A	N/A	N/A	N/A	N/A	N/A		1
131	2	179614886	rs757313809	GATTT	G	ENST00000360870.5	c.12237_12240delAAAT	p.Asn4080PhefsTer4	N/A	N/A	Frameshift	N/A	N/A	N/A	N/A	N/A	N/A	N/A		3
132	2	179614870	rs537471313	GT	G	ENST00000360870.5	c.12256delA	p.Thr4086LeufsTer18	N/A	N/A	Frameshift	N/A	N/A	N/A	N/A	N/A	N/A	N/A		1
133	2	179614863	rs753905244	T	TGGGTTAG	ENST00000360870.5	c.12257_12263dupCTAACCC	p.Pro4089Ter	N/A	N/A	Nonsense	N/A	N/A	N/A	N/A	N/A	N/A	N/A		1
134	2	179614806	rs764093087	T	TA	ENST00000360870.5	c.12320dupT	p.Thr4108AsnfsTer11	N/A	N/A	Frameshift	N/A	N/A	N/A	N/A	N/A	N/A	N/A		2
135	2	179614776	rs756293635	ATC	A	ENST00000360870.5	c.12349_12350delGA	p.Asp4117Ter	N/A	N/A	Nonsense	N/A	N/A	N/A	N/A	N/A	N/A	N/A		1
136	2	179614772	rs767786560	C	CAG	ENST00000360870.5	c.12354_12355insCT	p.Glu4119LeufsTer64	N/A	N/A	Frameshift	N/A	N/A	N/A	N/A	N/A	N/A	N/A		1
137	2	179614733	rs751962666	T	TAA	ENST00000360870.5	c.12393_12394insTT	p.Lys4132LeufsTer51	N/A	N/A	Frameshift	N/A	N/A	N/A	N/A	N/A	N/A	N/A		3
138	2	179614702	rs973187705	G	C	ENST00000360870.5	c.12425C>G	p.Ser4142Ter	N/A	N/A	Nonsense	N/A	N/A	N/A	N/A	N/A	N/A	N/A		4
139	2	179614694	rs1164686211	GT	G	ENST00000360870.5	c.12432delA	p.Lys4144AsnfsTer38	N/A	N/A	Frameshift	N/A	N/A	N/A	N/A	N/A	N/A	N/A		1
140	2	179614643	rs727504521	G	A	ENST00000360870.5	c.12484C>T	p.Gln4162Ter	N/A	N/A	Nonsense	N/A	N/A	N/A	N/A	N/A	N/A	N/A	Uncertain significance	2
141	2	179614552	rs1428285324	C	T	ENST00000360870.5	c.12575G>A	p.Trp4192Ter	N/A	N/A	Nonsense	N/A	N/A	N/A	N/A	N/A	N/A	N/A		1
142	2	179614541	rs372772094	C	A	ENST00000360870.5	c.12586G>T	p.Gly4196Ter	N/A	N/A	Nonsense	N/A	N/A	N/A	N/A	N/A	N/A	N/A		1
143	2	179614520	rs1377229995	G	A	ENST00000360870.5	c.12607C>T	p.Gln4203Ter	N/A	N/A	Nonsense	N/A	N/A	N/A	N/A	N/A	N/A	N/A		1
144	2	179614501	rs1271044240	TC	T	ENST00000360870.5	c.12625delG	p.Glu4209LysfsTer38	N/A	N/A	Frameshift	N/A	N/A	N/A	N/A	N/A	N/A	N/A		1
145	2	179614415	rs1349133210	CT	C	ENST00000360870.5	c.12711delA	p.Ala4239GlnfsTer8	N/A	N/A	Frameshift	N/A	N/A	N/A	N/A	N/A	N/A	N/A		1
146	2	179614307	rs575175050	G	A	ENST00000360870.5	c.12820C>T	p.Gln4274Ter	N/A	N/A	Nonsense	N/A	N/A	N/A	N/A	N/A	N/A	N/A		3
147	2	179614300	rs1445630802	T	TG	ENST00000360870.5	c.12826dupC	p.Gln4276ProfsTer13	N/A	N/A	Frameshift	N/A	N/A	N/A	N/A	N/A	N/A	N/A		1
148	2	179614298	rs763394856	CT	C	ENST00000360870.5	c.12828delA	p.Asp4277ThrfsTer6	N/A	N/A	Frameshift	N/A	N/A	N/A	N/A	N/A	N/A	N/A		2
149	2	179614247	rs772723078	A	AG	ENST00000360870.5	c.12879dupC	p.Phe4294LeufsTer20	N/A	N/A	Frameshift	N/A	N/A	N/A	N/A	N/A	N/A	N/A		4
150	2	179614236	rs1216901199	C	T	ENST00000360870.5	c.12891G>A	p.Trp4297Ter	N/A	N/A	Nonsense	N/A	N/A	N/A	N/A	N/A	N/A	N/A		1
151	2	179614223	rs774615523	C	A	ENST00000360870.5	c.12904G>T	p.Glu4302Ter	N/A	N/A	Nonsense	N/A	N/A	N/A	N/A	N/A	N/A	N/A		4
152	2	179614181	rs727503667	C	A	ENST00000360870.5	c.12946G>T	p.Glu4316Ter	N/A	N/A	Nonsense	N/A	N/A	N/A	N/A	N/A	N/A	N/A		1
153	2	179614178	rs778260223	G	A	ENST00000360870.5	c.12949C>T	p.Gln4317Ter	N/A	N/A	Nonsense	N/A	N/A	N/A	N/A	N/A	N/A	N/A		3
154	2	179614129	rs397517806	A	AT	ENST00000360870.5	c.12997dupA	p.Ile4333AsnfsTer21	N/A	N/A	Frameshift	N/A	N/A	N/A	N/A	N/A	N/A	N/A	Uncertain significance	7
155	2	179614105	rs763408700	G	C	ENST00000360870.5	c.13022C>G	p.Ser4341Ter	N/A	N/A	Nonsense	N/A	N/A	N/A	N/A	N/A	N/A	N/A	Uncertain significance	6
156	2	179614079	rs779606984	TGGGCTTGC	T	ENST00000360870.5	c.13040_13047delGCAAGCCC	p.Ser4347AsnfsTer4	N/A	N/A	Frameshift	N/A	N/A	N/A	N/A	N/A	N/A	N/A		3
157	2	179614049	rs756818899	C	A	ENST00000360870.5	c.13078G>T	p.Glu4360Ter	N/A	N/A	Nonsense	N/A	N/A	N/A	N/A	N/A	N/A	N/A		1
158	2	179614019	rs1173402162	AT	A	ENST00000360870.5	c.13107delA	p.Lys4369AsnfsTer27	N/A	N/A	Frameshift	N/A	N/A	N/A	N/A	N/A	N/A	N/A		1
159	2	179613929	rs751713874	C	A	ENST00000360870.5	c.13198G>T	p.Gly4400Ter	N/A	N/A	Nonsense	N/A	N/A	N/A	N/A	N/A	N/A	N/A		2
160	2	179613911	rs1325450769	C	A	ENST00000360870.5	c.13216G>T	p.Glu4406Ter	N/A	N/A	Nonsense	N/A	N/A	N/A	N/A	N/A	N/A	N/A		2
161	2	179613896	rs1422883786	G	A	ENST00000360870.5	c.13231C>T	p.Gln4411Ter	N/A	N/A	Nonsense	N/A	N/A	N/A	N/A	N/A	N/A	N/A		1
162	2	179613884	rs187413078	G	A	ENST00000360870.5	c.13243C>T	p.Gln4415Ter	N/A	N/A	Nonsense	N/A	N/A	N/A	N/A	N/A	N/A	N/A		1
163	2	179613873	rs182321835	A	C	ENST00000360870.5	c.13254T>G	p.Tyr4418Ter	N/A	N/A	Nonsense	N/A	N/A	N/A	N/A	N/A	N/A	N/A		18
164	2	179613838	rs794729593	CT	C	ENST00000360870.5	c.13288delA	p.Ser4430ValfsTer27	N/A	N/A	Frameshift	N/A	N/A	N/A	N/A	N/A	N/A	N/A		1
165	2	179613785	rs761310441	C	A	ENST00000360870.5	c.13342G>T	p.Glu4448Ter	N/A	N/A	Nonsense	N/A	N/A	N/A	N/A	N/A	N/A	N/A		1
166	2	179613760	rs1490656218	ACCTTT	A	ENST00000360870.5	c.13362_13366delAAAGG	p.Lys4454AsnfsTer4	N/A	N/A	Frameshift	N/A	N/A	N/A	N/A	N/A	N/A	N/A		1
167	2	179613740		AT	A	ENST00000360870.5	c.13386delA	p.Glu4462AspfsTer7	N/A	N/A	Frameshift	N/A	N/A	N/A	N/A	N/A	N/A	N/A		1
168	2	179613716	rs768458450	C	CT	ENST00000360870.5	c.13410dupA	p.Gly4471ArgfsTer14	N/A	N/A	Frameshift	N/A	N/A	N/A	N/A	N/A	N/A	N/A	Uncertain significance	1
169	2	179613647	rs1238448278	CT	C	ENST00000360870.5	c.13479delA	p.Ala4494ProfsTer4	N/A	N/A	Frameshift	N/A	N/A	N/A	N/A	N/A	N/A	N/A		1
170	2	179613640	rs990157560	G	GA	ENST00000360870.5	c.13486dupT	p.Ser4496PhefsTer27	N/A	N/A	Frameshift	N/A	N/A	N/A	N/A	N/A	N/A	N/A		1
171	2	179613563	rs753350460	C	A	ENST00000360870.5	c.13564G>T	p.Glu4522Ter	N/A	N/A	Nonsense	N/A	N/A	N/A	N/A	N/A	N/A	N/A	Uncertain significance	1
172	2	179613559	rs146177677	G	C	ENST00000360870.5	c.13568C>G	p.Ser4523Ter	N/A	N/A	Nonsense	N/A	N/A	N/A	N/A	N/A	N/A	N/A		1
173	2	179613518	rs780014827	AG	A	ENST00000360870.5	c.13608delC	p.Ser4537LeufsTer18	N/A	N/A	Frameshift	N/A	N/A	N/A	N/A	N/A	N/A	N/A		1
174	2	179613505	rs147073497	TTA	T	ENST00000360870.5	c.13620_13621delTA	p.His4540GlnfsTer4	N/A	N/A	Frameshift	N/A	N/A	N/A	N/A	N/A	N/A	N/A		3
175	2	179613466	rs771985828	A	AT	ENST00000360870.5	c.13660dupA	p.Ile4554AsnfsTer6	N/A	N/A	Frameshift	N/A	N/A	N/A	N/A	N/A	N/A	N/A	Uncertain significance	4
176	2	179613432	rs745796232	T	TC	ENST00000360870.5	c.13694dupG	p.Ala4566SerfsTer2	N/A	N/A	Frameshift	N/A	N/A	N/A	N/A	N/A	N/A	N/A		3
177	2	179613422	rs372994805	C	A	ENST00000360870.5	c.13705G>T	p.Glu4569Ter	N/A	N/A	Nonsense	N/A	N/A	N/A	N/A	N/A	N/A	N/A	Uncertain significance	1
178	2	179613375	rs1460696675	TTTTA	T	ENST00000360870.5	c.13748_13751delTAAA	p.Ile4583AsnfsTer5	N/A	N/A	Frameshift	N/A	N/A	N/A	N/A	N/A	N/A	N/A		3
179	2	179613374	rs1452295529	GTTTTA	G	ENST00000360870.5	c.13748_13752delTAAAA	p.Ile4583ThrfsTer11	N/A	N/A	Frameshift	N/A	N/A	N/A	N/A	N/A	N/A	N/A		1
180	2	179613353	rs754572853	C	A	ENST00000360870.5	c.13774G>T	p.Glu4592Ter	N/A	N/A	Nonsense	N/A	N/A	N/A	N/A	N/A	N/A	N/A		1
181	2	179613305	rs558862374	GA	G	ENST00000360870.5	c.13821delT	p.Pro4608LeufsTer11	N/A	N/A	Frameshift	N/A	N/A	N/A	N/A	N/A	N/A	N/A		1
182	2	179613197	rs752823706	G	GT	ENST00000360870.5	c.13929dupA	p.His4644ThrfsTer3	N/A	N/A	Frameshift	N/A	N/A	N/A	N/A	N/A	N/A	N/A		1
183	2	179613187	rs781363456	TC	T	ENST00000360870.5	c.13939delG	p.Glu4647LysfsTer54	N/A	N/A	Frameshift	N/A	N/A	N/A	N/A	N/A	N/A	N/A	Uncertain significance	19
184	2	179613128	rs1330775222	G	A	ENST00000360870.5	c.13999C>T	p.Gln4667Ter	N/A	N/A	Nonsense	N/A	N/A	N/A	N/A	N/A	N/A	N/A		1
185	2	179613025	rs755225903	TC	T	ENST00000360870.5	c.14101delG	p.Glu4701LysfsTer12	N/A	N/A	Frameshift	N/A	N/A	N/A	N/A	N/A	N/A	N/A		1
186	2	179613014	rs755956493	G	A	ENST00000360870.5	c.14113C>T	p.Arg4705Ter	N/A	N/A	Nonsense	N/A	N/A	N/A	N/A	N/A	N/A	N/A	Uncertain significance	17
187	2	179613005	rs372982398	G	A	ENST00000360870.5	c.14122C>T	p.Gln4708Ter	N/A	N/A	Nonsense	N/A	N/A	N/A	N/A	N/A	N/A	N/A		3
188	2	179612890	rs1419983141	GT	G	ENST00000360870.5	c.14236delA	p.Thr4746LeufsTer10	N/A	N/A	Frameshift	N/A	N/A	N/A	N/A	N/A	N/A	N/A		2
189	2	179612794	rs544973222	AC	A	ENST00000360870.5	c.14332delG	p.Val4778LeufsTer10	N/A	N/A	Frameshift	N/A	N/A	N/A	N/A	N/A	N/A	N/A		3
190	2	179612712	rs763455376	TG	T	ENST00000360870.5	c.14414delC	p.Thr4805LysfsTer24	N/A	N/A	Frameshift	N/A	N/A	N/A	N/A	N/A	N/A	N/A		6
191	2	179612711	rs750893661	CT	C	ENST00000360870.5	c.14415delA	p.Asp4806MetfsTer23	N/A	N/A	Frameshift	N/A	N/A	N/A	N/A	N/A	N/A	N/A		2
192	2	179612656	rs869312088	C	CTATGGAGTGTG	ENST00000360870.5	c.14460_14470dupCACACTCCATA	p.Arg4824ThrfsTer9	N/A	N/A	Frameshift	N/A	N/A	N/A	N/A	N/A	N/A	N/A	Uncertain significance	1
193	2	179612639	rs1178409756	G	A	ENST00000360870.5	c.14488C>T	p.Gln4830Ter	N/A	N/A	Nonsense	N/A	N/A	N/A	N/A	N/A	N/A	N/A		1
194	2	179612611	rs1235660004	TC	T	ENST00000360870.5	c.14515delG	p.Glu4839AsnfsTer9	N/A	N/A	Frameshift	N/A	N/A	N/A	N/A	N/A	N/A	N/A		1
195	2	179612587	rs753092616	AT	A	ENST00000360870.5	c.14539delA	p.Ile4847Ter	N/A	N/A	Nonsense	N/A	N/A	N/A	N/A	N/A	N/A	N/A		13
196	2	179612469	rs1340429418	A	AT	ENST00000360870.5	c.14657dupA	p.Asn4886LysfsTer4	N/A	N/A	Frameshift	N/A	N/A	N/A	N/A	N/A	N/A	N/A		1
197	2	179612351	rs769111119	G	A	ENST00000360870.5	c.14776C>T	p.Gln4926Ter	N/A	N/A	Nonsense	N/A	N/A	N/A	N/A	N/A	N/A	N/A		1
198	2	179612336	rs1192196076	G	A	ENST00000360870.5	c.14791C>T	p.Gln4931Ter	N/A	N/A	Nonsense	N/A	N/A	N/A	N/A	N/A	N/A	N/A	Uncertain significance	1
199	2	179612311	rs776309722	TC	T	ENST00000360870.5	c.14815delG	p.Glu4939ArgfsTer5	N/A	N/A	Frameshift	N/A	N/A	N/A	N/A	N/A	N/A	N/A		6
200	2	179612285	rs1464093832	CA	C	ENST00000360870.5	c.14841delT	p.Val4948CysfsTer12	N/A	N/A	Frameshift	N/A	N/A	N/A	N/A	N/A	N/A	N/A		1
201	2	179612281	rs1301370769	TAC	T	ENST00000360870.5	c.14844_14845delGT	p.Tyr4949Ter	N/A	N/A	Nonsense	N/A	N/A	N/A	N/A	N/A	N/A	N/A	Uncertain significance	2
202	2	179612205	rs760415716	TC	T	ENST00000360870.5	c.14921delG	p.Gly4974GlufsTer11	N/A	N/A	Frameshift	N/A	N/A	N/A	N/A	N/A	N/A	N/A		1
203	2	179612157	rs1470722835	T	TG	ENST00000360870.5	c.14969dupC	p.Pro4991ThrfsTer5	N/A	N/A	Frameshift	N/A	N/A	N/A	N/A	N/A	N/A	N/A		1
204	2	179612084	rs764185610	G	A	ENST00000360870.5	c.15043C>T	p.Gln5015Ter	N/A	N/A	Nonsense	N/A	N/A	N/A	N/A	N/A	N/A	N/A		1
205	2	179612060	rs761126478	C	A	ENST00000360870.5	c.15067G>T	p.Glu5023Ter	N/A	N/A	Nonsense	N/A	N/A	N/A	N/A	N/A	N/A	N/A		2
206	2	179612010	rs1431073867	A	C	ENST00000360870.5	c.15117T>G	p.Tyr5039Ter	N/A	N/A	Nonsense	N/A	N/A	N/A	N/A	N/A	N/A	N/A		1
207	2	179611958	rs727503665	C	A	ENST00000360870.5	c.15169G>T	p.Glu5057Ter	N/A	N/A	Nonsense	N/A	N/A	N/A	N/A	N/A	N/A	N/A	Uncertain significance	1
208	2	179611941	rs771387665	G	C	ENST00000360870.5	c.15186C>G	p.Tyr5062Ter	N/A	N/A	Nonsense	N/A	N/A	N/A	N/A	N/A	N/A	N/A		1
209	2	179611913	rs1454833866	T	A	ENST00000360870.5	c.15214A>T	p.Arg5072Ter	N/A	N/A	Nonsense	N/A	N/A	N/A	N/A	N/A	N/A	N/A		1
210	2	179611910	rs771760115	A	ATC	ENST00000360870.5	c.15215_15216dupGA	p.Tyr5073AspfsTer10	N/A	N/A	Frameshift	N/A	N/A	N/A	N/A	N/A	N/A	N/A		1
211	2	179611896	rs1242573891	TG	T	ENST00000360870.5	c.15230delC	p.Pro5077GlnfsTer5	N/A	N/A	Frameshift	N/A	N/A	N/A	N/A	N/A	N/A	N/A		1
212	2	179611877	rs1317538207	ATC	A	ENST00000360870.5	c.15248_15249delGA	p.Arg5083IlefsTer48	N/A	N/A	Frameshift	N/A	N/A	N/A	N/A	N/A	N/A	N/A		1
213	2	179611875	rs61233923	A	C	ENST00000360870.5	c.15252T>G	p.Tyr5084Ter	N/A	N/A	Nonsense	N/A	N/A	N/A	N/A	N/A	N/A	N/A		1
214	2	179611874	rs1299244451	AAT	A	ENST00000360870.5	c.15251_15252delAT	p.Tyr5084PhefsTer47	N/A	N/A	Frameshift	N/A	N/A	N/A	N/A	N/A	N/A	N/A		1
215	2	179611863	rs770941336	TG	T	ENST00000360870.5	c.15263delC	p.Pro5088GlnfsTer16	N/A	N/A	Frameshift	N/A	N/A	N/A	N/A	N/A	N/A	N/A		9
216	2	179611862	rs748188800	C	CT	ENST00000360870.5	c.15264dupA	p.Gly5089ArgfsTer43	N/A	N/A	Frameshift	N/A	N/A	N/A	N/A	N/A	N/A	N/A		1
217	2	179611851	rs72648910	CAG	C	ENST00000360870.5	c.15274_15275delCT	p.Leu5092GlyfsTer39	N/A	N/A	Frameshift	N/A	N/A	N/A	N/A	N/A	N/A	N/A		23
218	2	179611822	rs1308089699	GTC	G	ENST00000360870.5	c.15303_15304delGA	p.Glu5101AspfsTer30	N/A	N/A	Frameshift	N/A	N/A	N/A	N/A	N/A	N/A	N/A		1
219	2	179611814	rs376396183	G	A	ENST00000360870.5	c.15313C>T	p.Arg5105Ter	N/A	N/A	Nonsense	N/A	N/A	N/A	N/A	N/A	N/A	N/A		12
220	2	179611814	rs376396183	G	GCTCTAGAGTCTCTCCTGGGGGTGTGGAGTATCA	ENST00000360870.5	c.15312_15313insTGATACTCCACACCCCCAGGAGAGACTCTAGAG	p.Glu5104_Arg5105insTer	N/A	N/A	Nonsense	N/A	N/A	N/A	N/A	N/A	N/A	N/A		4
221	2	179611774	rs1411534738	GA	G	ENST00000360870.5	c.15352delT	p.Ser5118LeufsTer20	N/A	N/A	Frameshift	N/A	N/A	N/A	N/A	N/A	N/A	N/A		1
222	2	179611683	rs747239786	GAA	G	ENST00000360870.5	c.15442_15443delTT	p.Phe5148LeufsTer12	N/A	N/A	Frameshift	N/A	N/A	N/A	N/A	N/A	N/A	N/A		1
223	2	179611680	rs72648911	G	C	ENST00000360870.5	c.15447C>G	p.Tyr5149Ter	N/A	N/A	Nonsense	N/A	N/A	N/A	N/A	N/A	N/A	N/A		1
224	2	179611680	rs72648911	G	T	ENST00000360870.5	c.15447C>A	p.Tyr5149Ter	N/A	N/A	Nonsense	N/A	N/A	N/A	N/A	N/A	N/A	N/A		1
225	2	179611615	rs571991055	TTGGG	T	ENST00000360870.5	c.15508_15511delCCCA	p.Pro5170MetfsTer19	N/A	N/A	Frameshift	N/A	N/A	N/A	N/A	N/A	N/A	N/A		1
226	2	179611475	rs1450038140	G	A	ENST00000360870.5	c.15652C>T	p.Arg5218Ter	N/A	N/A	Nonsense	N/A	N/A	N/A	N/A	N/A	N/A	N/A		2
227	2	179611391	rs761620592	G	A	ENST00000360870.5	c.15736C>T	p.Gln5246Ter	N/A	N/A	Nonsense	N/A	N/A	N/A	N/A	N/A	N/A	N/A		1
228	2	179611383	rs780394693	TC	T	ENST00000360870.5	c.15743delG	p.Gly5248GlufsTer11	N/A	N/A	Frameshift	N/A	N/A	N/A	N/A	N/A	N/A	N/A		1
229	2	179611374	rs112968472	TC	T	ENST00000360870.5	c.15752delG	p.Gly5251GlufsTer8	N/A	N/A	Frameshift	N/A	N/A	N/A	N/A	N/A	N/A	N/A		1
230	2	179611373	rs1445473410	C	CT	ENST00000360870.5	c.15753dupA	p.Glu5252ArgfsTer44	N/A	N/A	Frameshift	N/A	N/A	N/A	N/A	N/A	N/A	N/A		2
231	2	179611157	rs750835993	A	AT	ENST00000360870.5	c.15969dupA	p.Phe5324IlefsTer2	N/A	N/A	Frameshift	N/A	N/A	N/A	N/A	N/A	N/A	N/A		1
232	2	179611040	rs564963420	C	A	ENST00000360870.5	c.16087G>T	p.Glu5363Ter	N/A	N/A	Nonsense	N/A	N/A	N/A	N/A	N/A	N/A	N/A		1
233	2	179611025	rs757858689	C	A	ENST00000360870.5	c.16102G>T	p.Glu5368Ter	N/A	N/A	Nonsense	N/A	N/A	N/A	N/A	N/A	N/A	N/A		1
234	2	179611022	rs753338569	GTTCT	G	ENST00000360870.5	c.16101_16104delAGAA	p.Lys5367AsnfsTer2	N/A	N/A	Frameshift	N/A	N/A	N/A	N/A	N/A	N/A	N/A		1
235	2	179610924	rs1306932810	A	T	ENST00000360870.5	c.16203T>A	p.Cys5401Ter	N/A	N/A	Nonsense	N/A	N/A	N/A	N/A	N/A	N/A	N/A		2
236	2	179610899	rs1044034258	CG	C	ENST00000360870.5	c.16227delC	p.Glu5410LysfsTer19	N/A	N/A	Frameshift	N/A	N/A	N/A	N/A	N/A	N/A	N/A		1
237	2	179610873	rs1249647671	CAT	C	ENST00000360870.5	c.16252_16253delAT	p.Met5418ValfsTer3	N/A	N/A	Frameshift	N/A	N/A	N/A	N/A	N/A	N/A	N/A		1
238	2	179610846	rs778839761	G	T	ENST00000360870.5	c.16281C>A	p.Tyr5427Ter	N/A	N/A	Nonsense	N/A	N/A	N/A	N/A	N/A	N/A	N/A		2
239	2	179610806	rs201273719	G	A	ENST00000360870.5	c.16321C>T	p.Arg5441Ter	N/A	N/A	Nonsense	N/A	N/A	N/A	N/A	N/A	N/A	N/A	Uncertain significance	9
240	2	179610796	rs771994262	CAG	C	ENST00000360870.5	c.16329_16330delCT	p.Cys5444SerfsTer3	N/A	N/A	Frameshift	N/A	N/A	N/A	N/A	N/A	N/A	N/A		1
241	2	179610774	rs397517821	G	C	ENST00000360870.5	c.16353C>G	p.Tyr5451Ter	N/A	N/A	Nonsense	N/A	N/A	N/A	N/A	N/A	N/A	N/A	Uncertain significance	2
242	2	179610726	rs760325886	GA	G	ENST00000360870.5	c.16400delT	p.Phe5467SerfsTer12	N/A	N/A	Frameshift	N/A	N/A	N/A	N/A	N/A	N/A	N/A		6
243	2	179610673	rs1331814194	A	ACTTTG	ENST00000360870.5	c.16449_16453dupCAAAG	p.Val5485AlafsTer3	N/A	N/A	Frameshift	N/A	N/A	N/A	N/A	N/A	N/A	N/A		1
244	2	179610611	rs148430495	C	A	ENST00000360870.5	c.16516G>T	p.Glu5506Ter	N/A	N/A	Nonsense	N/A	N/A	N/A	N/A	N/A	N/A	N/A	Uncertain significance	18
245	2	179610611	rs148430495	C	CA	ENST00000360870.5	c.16515dupT	p.Glu5506Ter	N/A	N/A	Nonsense	N/A	N/A	N/A	N/A	N/A	N/A	N/A		1
246	2	179610597	rs774991940	CA	C	ENST00000360870.5	c.16529delT	p.Val5510GlyfsTer18	N/A	N/A	Frameshift	N/A	N/A	N/A	N/A	N/A	N/A	N/A	Uncertain significance	1
247	2	179610596	rs794729307	C	A	ENST00000360870.5	c.16531G>T	p.Glu5511Ter	N/A	N/A	Nonsense	N/A	N/A	N/A	N/A	N/A	N/A	N/A	Uncertain significance	1
248	2	179610583	rs767248103	CT	C	ENST00000360870.5	c.16543delA	p.Arg5515GlyfsTer13	N/A	N/A	Frameshift	N/A	N/A	N/A	N/A	N/A	N/A	N/A		1
249	2	179610572	rs759220489	CT	C	ENST00000360870.5	c.16554delA	p.Gly5519ValfsTer9	N/A	N/A	Frameshift	N/A	N/A	N/A	N/A	N/A	N/A	N/A		1
250	2	179610569	rs774235399	TACCTTTGATAA	T	ENST00000360870.5	c.16547_16557delTTATCAAAGGT	p.Phe5516TyrfsTer3	N/A	N/A	Frameshift	N/A	N/A	N/A	N/A	N/A	N/A	N/A		1
251	2	179610538	rs1331792718	G	GCTGT	ENST00000360870.5	c.16585_16588dupACAG	p.Ala5530AspfsTer34	N/A	N/A	Frameshift	N/A	N/A	N/A	N/A	N/A	N/A	N/A		1
252	2	179610470	rs752745578	ATTTTCCATCTTTGTACCAGTAAACCGTGG	A	ENST00000360870.5	c.16628_16656delCCACGGTTTACTGGTACAAAGATGGAAAA	p.Pro5543LeufsTer10	N/A	N/A	Frameshift	N/A	N/A	N/A	N/A	N/A	N/A	N/A		2
253	2	179610350	rs1290199802	C	A	ENST00000360870.5	c.16777G>T	p.Gly5593Ter	N/A	N/A	Nonsense	N/A	N/A	N/A	N/A	N/A	N/A	N/A		6
254	2	179610350	rs1290199802	CT	C	ENST00000360870.5	c.16776delA	p.Gly5593GlufsTer11	N/A	N/A	Frameshift	N/A	N/A	N/A	N/A	N/A	N/A	N/A		3
255	2	179610317	rs776628067	TTAAGG	T	ENST00000360870.5	c.16805_16809delCCTTA	p.Thr5602AsnfsTer11	N/A	N/A	Frameshift	N/A	N/A	N/A	N/A	N/A	N/A	N/A		1
256	2	179606381	rs1342673355	A	C	ENST00000589042.1	c.11579T>G	p.Leu3860Ter	c.11579T>G	p.Leu3860Ter	Nonsense	3860	11580	49	I-band (proximal)	2781	2512	1		1
257	2	179606047	rs749961489	C	T	ENST00000589042.1	c.11913G>A	p.Trp3971Ter	c.11913G>A	p.Trp3971Ter	Nonsense	3971	11913	49	I-band (proximal)	2781	2179	1	Uncertain significance	1
258	2	179605940	rs940658679	C	CCACT	ENST00000589042.1	c.12016_12019dupAGTG	p.Gly4007GlufsTer7	c.12016_12019dupAGTG	p.Gly4007GlufsTer7	Frameshift	4013	12039	49	I-band (proximal)	2781	2053	1	Uncertain significance	1
259	2	179605888	rs768722022	TG	T	ENST00000589042.1	c.12071delC	p.Ala4024GlufsTer12	c.12071delC	p.Ala4024GlufsTer12	Frameshift	4035	12105	49	I-band (proximal)	2781	1987	1		1
260	2	179605886	rs1452131866	TCTGCTGCACAGGTGG	T	ENST00000589042.1	c.12059_12073delCCACCTGTGCAGCAG	p.Ser4020_Glu4025delinsTer	c.12059_12073delCCACCTGTGCAGCAG	p.Ser4020_Glu4025delinsTer	Nonsense	4020	12060	49	I-band (proximal)	2781	2032	1		2
261	2	179605842		AG	A	ENST00000589042.1	c.12117delC	p.Cys4040AlafsTer18	c.12117delC	p.Cys4040AlafsTer18	Frameshift	4057	12171	49	I-band (proximal)	2781	1921	1		1
262	2	179605602	rs746184552	G	A	ENST00000589042.1	c.12358C>T	p.Gln4120Ter	c.12358C>T	p.Gln4120Ter	Nonsense	4120	12360	49	I-band (proximal)	2781	1732	1	Uncertain significance	1
263	2	179605509	rs1279793527	G	A	ENST00000589042.1	c.12451C>T	p.Gln4151Ter	c.12451C>T	p.Gln4151Ter	Nonsense	4151	12453	49	I-band (proximal)	2781	1639	1		1
264	2	179605373	rs370912401	G	T	ENST00000589042.1	c.12587C>A	p.Ser4196Ter	c.12587C>A	p.Ser4196Ter	Nonsense	4196	12588	49	I-band (proximal)	2781	1504	1	Conflicting interpretations of pathogenicity	5
265	2	179605317	rs368329612	G	A	ENST00000589042.1	c.12643C>T	p.Gln4215Ter	c.12643C>T	p.Gln4215Ter	Nonsense	4215	12645	49	I-band (proximal)	2781	1447	1	Uncertain significance	1
266	2	179605275	rs773801841	CAG	C	ENST00000589042.1	c.12683_12684delCT	p.Ser4228CysfsTer3	c.12683_12684delCT	p.Ser4228CysfsTer3	Frameshift	4230	12690	49	I-band (proximal)	2781	1402	1		1
267	2	179605218	rs794729308	G	A	ENST00000589042.1	c.12742C>T	p.Gln4248Ter	c.12742C>T	p.Gln4248Ter	Nonsense	4248	12744	49	I-band (proximal)	2781	1348	1	Conflicting interpretations of pathogenicity	1
268	2	179604901	rs1408345511	TG	T	ENST00000589042.1	c.13058delC	p.Pro4353GlnfsTer14	c.13058delC	p.Pro4353GlnfsTer14	Frameshift	4366	13098	49	I-band (proximal)	2781	994	1	Conflicting interpretations of pathogenicity	1
269	2	179604824	rs779345619	G	GA	ENST00000589042.1	c.13135dupT	p.Ser4379PhefsTer2	c.13135dupT	p.Ser4379PhefsTer2	Frameshift	4380	13140	49	I-band (proximal)	2781	952	1		1
270	2	179604685	rs1370815489	CA	C	ENST00000589042.1	c.13274delT	p.Val4425GlyfsTer6	c.13274delT	p.Val4425GlyfsTer6	Frameshift	4430	13290	49	I-band (proximal)	2781	802	1		1
271	2	179604360	rs750347241	CTTCAGTTGAGATCA	C	ENST00000589042.1	c.13586_13599delTGATCTCAACTGAA	p.Leu4529ArgfsTer6	c.13586_13599delTGATCTCAACTGAA	p.Leu4529ArgfsTer6	Frameshift	4534	13602	49	I-band (proximal)	2781	490	1		1
272	2	179604273	rs867917397	CA	C	ENST00000589042.1	c.13686delT	p.Asp4563ThrfsTer8	c.13686delT	p.Asp4563ThrfsTer8	Frameshift	4570	13710	49	I-band (proximal)	2781	382	1		1
273	2	179604264	rs775072385	G	A	ENST00000589042.1	c.13696C>T	p.Gln4566Ter	c.13696C>T	p.Gln4566Ter	Nonsense	4566	13698	49	I-band (proximal)	2781	394	1	Uncertain significance	7
274	2	179604253	rs755662318	ACT	A	ENST00000589042.1	c.13705_13706delAG	p.Leu4570GlufsTer12	c.13705_13706delAG	p.Leu4570GlufsTer12	Frameshift	4581	13743	49	I-band (proximal)	2781	349	1		1
275	2	179604199	rs1266489077	CT	C	ENST00000589042.1	c.13760delA	p.Glu4587GlyfsTer5	c.13760delA	p.Glu4587GlyfsTer5	Frameshift	4591	13773	49	I-band (proximal)	2781	319	1	Likely pathogenic	1
276	2	179604100	rs1313938612	AC	A	ENST00000589042.1	c.13859delG	p.Gly4620ValfsTer10	c.13859delG	p.Gly4620ValfsTer10	Frameshift	4629	13887	49	I-band (proximal)	2781	205	1		1
277	2	179604012	rs767038068	A	ACTTTT	ENST00000589042.1	c.13943_13947dupAAAAG	p.Phe4650LysfsTer14	c.13943_13947dupAAAAG	p.Phe4650LysfsTer14	Frameshift	4663	13989	49	I-band (proximal)	2781	103	1	Uncertain significance	1
278	2	179600650	rs1396432500	C	T	ENST00000589042.1	c.14523G>A	p.Trp4841Ter	c.14523G>A	p.Trp4841Ter	Nonsense	4841	14523	51	Not used	564	412	0.33		1
279	2	179600496	rs1318308034	C	A	ENST00000589042.1	c.14677G>T	p.Glu4893Ter	c.14677G>T	p.Glu4893Ter	Nonsense	4893	14679	51	Not used	564	256	0.33		1
280	2	179600418	rs747016323	CTG	C	ENST00000589042.1	c.14753_14754delCA	p.Thr4918SerfsTer17	c.14753_14754delCA	p.Thr4918SerfsTer17	Frameshift	4934	14802	51	Not used	564	133	0.33		1
281	2	179600391	rs758924238	G	GT	ENST00000589042.1	c.14781dupA	p.Leu4928ThrfsTer8	c.14781dupA	p.Leu4928ThrfsTer8	Frameshift	4935	14805	51	Not used	564	130	0.33		1
282	2	179600299	rs752146131	A	C	ENST00000589042.1	c.14874T>G	p.Tyr4958Ter	c.14874T>G	p.Tyr4958Ter	Nonsense	4958	14874	51	Not used	564	61	0.33		1
283	2	179599249	rs779070083	GTGCCTGAGACTTCACAC	G	ENST00000589042.1	c.15285_15301delGTGTGAAGTCTCAGGCA	p.Gln5095HisfsTer5	c.15285_15301delGTGTGAAGTCTCAGGCA	p.Gln5095HisfsTer5	Frameshift	5099	15297	53	Not used	279	199	0.1		1
284	2	179599205	rs1057518470	G	A	ENST00000589042.1	c.15346C>T	p.Arg5116Ter	c.15346C>T	p.Arg5116Ter	Nonsense	5116	15348	53	Not used	279	148	0.1	Uncertain significance	2
285	2	179599196	rs1183767493	T	A	ENST00000589042.1	c.15355A>T	p.Lys5119Ter	c.15355A>T	p.Lys5119Ter	Nonsense	5119	15357	53	Not used	279	139	0.1		1
286	2	179598224	rs372277017	G	A	ENST00000589042.1	c.15796C>T	p.Arg5266Ter	c.15796C>T	p.Arg5266Ter	Nonsense	5266	15798	55	Not used	279	256	0.06	Conflicting interpretations of pathogenicity	1
287	2	179598098	rs886042995	G	A	ENST00000589042.1	c.15922C>T	p.Arg5308Ter	c.15922C>T	p.Arg5308Ter	Nonsense	5308	15924	55	Not used	279	130	0.06	Conflicting interpretations of pathogenicity	2
288	2	179598067	rs778392667	AG	A	ENST00000589042.1	c.15952delC	p.Leu5318SerfsTer34	c.15952delC	p.Leu5318SerfsTer34	Frameshift	5351	16053	55	Not used	279	1	0.06	Uncertain significance	1
289	2	179597846	rs267599069	G	A	ENST00000589042.1	c.16057C>T	p.Arg5353Ter	c.16057C>T	p.Arg5353Ter	Nonsense	5353	16059	56	Not used	288	283	0.06	Uncertain significance	1
290	2	179597615	rs772235481	G	A	ENST00000589042.1	c.16288C>T	p.Arg5430Ter	c.16288C>T	p.Arg5430Ter	Nonsense	5430	16290	56	Not used	288	52	0.06	Conflicting interpretations of pathogenicity	1
291	2	179597431	rs1297169683	CA	C	ENST00000589042.1	c.16356delT	p.Phe5452LeufsTer2	c.16356delT	p.Phe5452LeufsTer2	Frameshift	5453	16359	57	Not used	279	262	0.07		1
292	2	179597070	rs1391509686	AG	A	ENST00000589042.1	c.16625delC	p.Pro5542LeufsTer8	c.16625delC	p.Pro5542LeufsTer8	Frameshift	5549	16647	58	Not used	282	256	0.07		1
293	2	179596910	rs1310567554	C	CACAAA	ENST00000589042.1	c.16785_16786insTTTGT	p.Glu5596PhefsTer8	c.16785_16786insTTTGT	p.Glu5596PhefsTer8	Frameshift	5603	16809	58	Not used	282	94	0.07		1
294	2	179596909	rs1276374887	T	TG	ENST00000589042.1	c.16786_16787insC	p.Glu5596AlafsTer18	c.16786_16787insC	p.Glu5596AlafsTer18	Frameshift	5613	16839	58	Not used	282	64	0.07		1
295	2	179596902	rs1351937493	AG	A	ENST00000589042.1	c.16793delC	p.Thr5598MetfsTer4	c.16793delC	p.Thr5598MetfsTer4	Frameshift	5601	16803	58	Not used	282	100	0.07		1
296	2	179596570	rs1199616569	G	A	ENST00000589042.1	c.17032C>T	p.Arg5678Ter	c.17032C>T	p.Arg5678Ter	Nonsense	5678	17034	59	Not used	279	148	0.08		1
297	2	179596560	rs1279117205	C	CAA	ENST00000589042.1	c.17041_17042insTT	p.Arg5681IlefsTer21	c.17041_17042insTT	p.Arg5681IlefsTer21	Frameshift	5701	17103	59	Not used	279	79	0.08		1
298	2	179596556	rs1224001895	C	CTTATATA	ENST00000589042.1	c.17045_17046insTATATAA	p.Lys5682AsnfsTer3	c.17045_17046insTATATAA	p.Lys5682AsnfsTer3	Frameshift	5684	17052	59	Not used	279	130	0.08		1
299	2	179596524		CT	C	ENST00000589042.1	c.17077delA	p.Ser5693AlafsTer8	c.17077delA	p.Ser5693AlafsTer8	Frameshift	5700	17100	59	Not used	279	82	0.08		2
300	2	179596211	rs1392541002	AC	A	ENST00000589042.1	c.17281delG	p.Val5761Ter	c.17281delG	p.Val5761Ter	Nonsense	5761	17283	60	Not used	279	178	0.2	Uncertain significance	1
301	2	179595829	rs779763191	T	A	ENST00000589042.1	c.17563A>T	p.Lys5855Ter	c.17563A>T	p.Lys5855Ter	Nonsense	5855	17565	61	Not used	279	175	0.35		2
302	2	179595758	rs752101150	T	TA	ENST00000589042.1	c.17633_17634insT	p.Ile5879AsnfsTer12	c.17633_17634insT	p.Ile5879AsnfsTer12	Frameshift	5890	17670	61	Not used	279	70	0.35		1
303	2	179595727	rs780768926	CT	C	ENST00000589042.1	c.17664delA	p.Asp5889IlefsTer25	c.17664delA	p.Asp5889IlefsTer25	Frameshift	5913	17739	61	Not used	279	1	0.35		1
304	2	179595654	rs1337141189	AAT	A	ENST00000589042.1	c.17736_17737delAT	p.Leu5913ArgfsTer19	c.17736_17737delAT	p.Leu5913ArgfsTer19	Frameshift	5931	17793	62	Not used	288	235	0.32		1
305	2	179595063	rs767465221	CTT	C	ENST00000589042.1	c.18062_18063delAA	p.Gln6021ArgfsTer26	c.18062_18063delAA	p.Gln6021ArgfsTer26	Frameshift	6046	18138	63	Not used	279	169	0.06		1
306	2	179595039	rs765107066	G	GTA	ENST00000589042.1	c.18086_18087dupTA	p.Gln6030TyrfsTer3	c.18086_18087dupTA	p.Gln6030TyrfsTer3	Frameshift	6032	18096	63	Not used	279	211	0.06		1
307	2	179594619	rs1218872408	GTCCAT	G	ENST00000589042.1	c.18356_18360delATGGA	p.Asn6119ThrfsTer6	c.18356_18360delATGGA	p.Asn6119ThrfsTer6	Frameshift	6124	18372	64	Not used	282	217	0.07		1
308	2	179594576	rs1427521727	A	AT	ENST00000589042.1	c.18403dupA	p.Ile6135AsnfsTer11	c.18403dupA	p.Ile6135AsnfsTer11	Frameshift	6145	18435	64	Not used	282	154	0.07		1
309	2	179594564	rs1247166439	C	T	ENST00000589042.1	c.18416G>A	p.Trp6139Ter	c.18416G>A	p.Trp6139Ter	Nonsense	6139	18417	64	Not used	282	172	0.07		1
310	2	179594439	rs775209602	G	A	ENST00000589042.1	c.18541C>T	p.Arg6181Ter	c.18541C>T	p.Arg6181Ter	Nonsense	6181	18543	64	Not used	282	46	0.07		1
311	2	179593651	rs908189576	CT	C	ENST00000589042.1	c.19113delA	p.Val6372LeufsTer9	c.19113delA	p.Val6372LeufsTer9	Frameshift	6380	19140	66	Not used	279	7	0.04		1
312	2	179593442	rs761417755	A	T	ENST00000589042.1	c.19211T>A	p.Leu6404Ter	c.19211T>A	p.Leu6404Ter	Nonsense	6404	19212	67	Not used	279	214	0.07		1
313	2	179593358	rs1174830930	G	T	ENST00000589042.1	c.19295C>A	p.Ser6432Ter	c.19295C>A	p.Ser6432Ter	Nonsense	6432	19296	67	Not used	279	130	0.07		1
314	2	179593024	rs778306448	G	GA	ENST00000589042.1	c.19526_19527insT	p.Ile6510HisfsTer2	c.19526_19527insT	p.Ile6510HisfsTer2	Frameshift	6511	19533	68	Not used	288	181	0.06		1
315	2	179592561	rs794727829	G	A	ENST00000589042.1	c.19744C>T	p.Arg6582Ter	c.19744C>T	p.Arg6582Ter	Nonsense	6582	19746	69	Not used	279	247	0.06	Uncertain significance	1
316	2	179592036	rs750071765	G	A	ENST00000589042.1	c.20056C>T	p.Arg6686Ter	c.20056C>T	p.Arg6686Ter	Nonsense	6686	20058	70	Not used	282	217	0.52		2
317	2	179590643	rs1323001046	TCTGA	T	ENST00000589042.1	c.20402_20405delTCAG	p.Leu6801GlnfsTer47	c.20402_20405delTCAG	p.Leu6801GlnfsTer47	Frameshift	6847	20541	71	Not used	279	13	0.46		1
318	2	179589253	rs758064496	ATGAC	A	ENST00000589042.1	c.20845_20848delGTCA	p.Val6949LeufsTer8	c.20845_20848delGTCA	p.Val6949LeufsTer8	Frameshift	6956	20868	73	Not used	279	247	0.26		1
319	2	179589167	rs768060617	CAG	C	ENST00000589042.1	c.20933_20934delCT	p.Ser6978CysfsTer2	c.20933_20934delCT	p.Ser6978CysfsTer2	Frameshift	6979	20937	73	Not used	279	178	0.26		2
320	2	179588868	rs576359448	G	A	ENST00000589042.1	c.21118C>T	p.Arg7040Ter	c.21118C>T	p.Arg7040Ter	Nonsense	7040	21120	74	Not used	288	283	0.25	Uncertain significance	1
321	2	179588844	rs770579313	G	A	ENST00000589042.1	c.21142C>T	p.Arg7048Ter	c.21142C>T	p.Arg7048Ter	Nonsense	7048	21144	74	Not used	288	259	0.25	Uncertain significance	3
322	2	179588755	rs1392832988	C	T	ENST00000589042.1	c.21231G>A	p.Trp7077Ter	c.21231G>A	p.Trp7077Ter	Nonsense	7077	21231	74	Not used	288	172	0.25		2
323	2	179588644	rs1401088918	G	T	ENST00000589042.1	c.21342C>A	p.Tyr7114Ter	c.21342C>A	p.Tyr7114Ter	Nonsense	7114	21342	74	Not used	288	61	0.25		1
324	2	179588415	rs1165382795	AG	A	ENST00000589042.1	c.21411delC	p.Ser7138LeufsTer3	c.21411delC	p.Ser7138LeufsTer3	Frameshift	7140	21420	75	Not used	279	262	0.34		1
325	2	179588341	rs753799089	TC	T	ENST00000589042.1	c.21485delG	p.Gly7162GlufsTer16	c.21485delG	p.Gly7162GlufsTer16	Frameshift	7177	21531	75	Not used	279	151	0.34		1
326	2	179587925	rs771364084	AT	A	ENST00000589042.1	c.21808delA	p.Ile7270Ter	c.21808delA	p.Ile7270Ter	Nonsense	7270	21810	76	Not used	279	151	0.32		2
327	2	179587596	rs1289390552	AT	A	ENST00000589042.1	c.22029delA	p.Gln7343HisfsTer43	c.22029delA	p.Gln7343HisfsTer43	Frameshift	7385	22155	77	Not used	279	85	0.56		1
328	2	179587427	rs1355143512	C	CTA	ENST00000589042.1	c.22197_22198dupTA	p.Ser7400IlefsTer3	c.22197_22198dupTA	p.Ser7400IlefsTer3	Frameshift	7402	22206	77	Not used	279	34	0.56		1
329	2	179587193	rs746136883	G	A	ENST00000589042.1	c.22321C>T	p.Arg7441Ter	c.22321C>T	p.Arg7441Ter	Nonsense	7441	22323	78	Not used	288	205	0.33		2
330	2	179587076	rs1262432002	G	A	ENST00000589042.1	c.22438C>T	p.Gln7480Ter	c.22438C>T	p.Gln7480Ter	Nonsense	7480	22440	78	Not used	288	88	0.33		1
331	2	179586787	rs777177734	C	CA	ENST00000589042.1	c.22602dupT	p.Glu7535Ter	c.22602dupT	p.Glu7535Ter	Nonsense	7535	22605	79	Not used	288	211	0.35		1
332	2	179586772	rs769088567	C	CA	ENST00000589042.1	c.22617dupT	p.Gly7540TrpfsTer13	c.22617dupT	p.Gly7540TrpfsTer13	Frameshift	7552	22656	79	Not used	288	160	0.35		1
333	2	179586757	rs764687326	G	A	ENST00000589042.1	c.22633C>T	p.Arg7545Ter	c.22633C>T	p.Arg7545Ter	Nonsense	7545	22635	79	Not used	288	181	0.35	Uncertain significance	3
334	2	179586654	rs1256459735	TTGCCTACTTTAAGAATTCTC	T	ENST00000589042.1	c.22716_22735delGAGAATTCTTAAAGTAGGCA	p.Ile7574ArgfsTer12	c.22716_22735delGAGAATTCTTAAAGTAGGCA	p.Ile7574ArgfsTer12	Frameshift	7585	22755	79	Not used	288	61	0.35		1
335	2	179586599	rs1211248610	CAT	C	ENST00000589042.1	c.22789_22790delAT	p.Met7597ValfsTer15	c.22789_22790delAT	p.Met7597ValfsTer15	Frameshift	7611	22833	80	Not used	282	265	0.41		1
336	2	179586581	rs1451750168	A	ACTGAG	ENST00000589042.1	c.22804_22808dupCTCAG	p.Val7604SerfsTer3	c.22804_22808dupCTCAG	p.Val7604SerfsTer3	Frameshift	7606	22818	80	Not used	282	280	0.41		1
337	2	179585816	rs1340940049	G	A	ENST00000589042.1	c.22930C>T	p.Arg7644Ter	c.22930C>T	p.Arg7644Ter	Nonsense	7644	22932	80	Not used	282	166	0.41	Uncertain significance	1
338	2	179585223	rs534249494	CA	C	ENST00000589042.1	c.23265delT	p.Phe7755LeufsTer44	c.23265delT	p.Phe7755LeufsTer44	Frameshift	7798	23394	82	Not used	282	265	0.46		1
339	2	179584983	rs748111134	G	A	ENST00000589042.1	c.23386C>T	p.Arg7796Ter	c.23386C>T	p.Arg7796Ter	Nonsense	7796	23388	82	Not used	282	271	0.46	Uncertain significance	2
340	2	179584974	rs750499864	T	A	ENST00000589042.1	c.23395A>T	p.Lys7799Ter	c.23395A>T	p.Lys7799Ter	Nonsense	7799	23397	82	Not used	282	262	0.46		1
341	2	179584710	rs753162088	C	A	ENST00000589042.1	c.23659G>T	p.Glu7887Ter	c.23659G>T	p.Glu7887Ter	Nonsense	7887	23661	83	Not used	279	277	0.48		1
342	2	179583428	rs1282574211	C	CA	ENST00000589042.1	c.24498dupT	p.Val8167CysfsTer13	c.24498dupT	p.Val8167CysfsTer13	Frameshift	8179	24537	86	Not used	279	247	0.04		3
343	2	179583153	rs1242236919	ATG	A	ENST00000589042.1	c.24678_24679delCA	p.Ile8227ThrfsTer5	c.24678_24679delCA	p.Ile8227ThrfsTer5	Frameshift	8231	24693	86	Not used	279	91	0.04		1
344	2	179583135	rs1172865474	CT	C	ENST00000589042.1	c.24697delA	p.Ser8233AlafsTer3	c.24697delA	p.Ser8233AlafsTer3	Frameshift	8235	24705	86	Not used	279	79	0.04		2
345	2	179582876	rs1251532729	TTACACTG	T	ENST00000589042.1	c.24850_24856delCAGTGTA	p.Gln8284LysfsTer36	c.24850_24856delCAGTGTA	p.Gln8284LysfsTer36	Frameshift	8319	24957	87	Not used	279	106	0.04		1
346	2	179582820	rs760266983	G	A	ENST00000589042.1	c.24913C>T	p.Arg8305Ter	c.24913C>T	p.Arg8305Ter	Nonsense	8305	24915	87	Not used	279	148	0.04		2
347	2	179582532	rs1487299291	TGC	T	ENST00000589042.1	c.25067_25068delGC	p.Arg8356GlnfsTer15	c.25067_25068delGC	p.Arg8356GlnfsTer15	Frameshift	8370	25110	88	Not used	288	241	0.04		1
348	2	179582077	rs1272023407	GC	G	ENST00000589042.1	c.25383delG	p.Lys8461AsnfsTer5	c.25383delG	p.Lys8461AsnfsTer5	Frameshift	8465	25395	89	Not used	288	244	0.08		1
349	2	179582013	rs752678992	GC	G	ENST00000589042.1	c.25447delG	p.Ala8483HisfsTer22	c.25447delG	p.Ala8483HisfsTer22	Frameshift	8504	25512	89	Not used	288	127	0.08		1
350	2	179581961	rs767623607	GC	G	ENST00000589042.1	c.25499delG	p.Gly8500AlafsTer5	c.25499delG	p.Gly8500AlafsTer5	Frameshift	8504	25512	89	Not used	288	127	0.08		3
351	2	179581883	rs746964059	G	T	ENST00000589042.1	c.25578C>A	p.Tyr8526Ter	c.25578C>A	p.Tyr8526Ter	Nonsense	8526	25578	89	Not used	288	61	0.08		1
352	2	179580345	rs762628570	G	T	ENST00000589042.1	c.25796C>A	p.Ser8599Ter	c.25796C>A	p.Ser8599Ter	Nonsense	8599	25797	90	Not used	282	124	0.59		1
353	2	179579884	rs758533436	AC	A	ENST00000589042.1	c.26028delG	p.Trp8676CysfsTer16	c.26028delG	p.Trp8676CysfsTer16	Frameshift	8691	26073	91	Not used	279	127	0.54		5
354	2	179577576	rs780110919	A	AG	ENST00000589042.1	c.27175dupC	p.Leu9059ProfsTer5	c.27175dupC	p.Leu9059ProfsTer5	Frameshift	9063	27189	95	Not used	279	139	0.64		1
355	2	179577557	rs1292333972	G	T	ENST00000589042.1	c.27195C>A	p.Cys9065Ter	c.27195C>A	p.Cys9065Ter	Nonsense	9065	27195	95	Not used	279	133	0.64		1
356	2	179577223	rs368081453	C	CGAAATGG	ENST00000589042.1	c.27419_27425dupCCATTTC	p.Val9143HisfsTer19	c.27419_27425dupCCATTTC	p.Val9143HisfsTer19	Frameshift	9161	27483	96	Not used	279	124	0.63		1
357	2	179577103	rs769151285	G	T	ENST00000589042.1	c.27546C>A	p.Tyr9182Ter	c.27546C>A	p.Tyr9182Ter	Nonsense	9182	27546	96	Not used	279	61	0.63		1
358	2	179577042	rs769097909	C	A	ENST00000589042.1	c.27607G>T	p.Glu9203Ter	c.27607G>T	p.Glu9203Ter	Nonsense	9203	27609	97	Not used	279	277	0.61	Pathogenic	1
359	2	179575512	rs878986945	G	A	ENST00000589042.1	c.28312C>T	p.Arg9438Ter	c.28312C>T	p.Arg9438Ter	Nonsense	9438	28314	99	Not used	288	148	0.66		1
360	2	179574554	rs757471312	T	A	ENST00000589042.1	c.28492A>T	p.Arg9498Ter	c.28492A>T	p.Arg9498Ter	Nonsense	9498	28494	100	Not used	291	259	0.69		1
361	2	179574485	rs1225914438	G	A	ENST00000589042.1	c.28561C>T	p.Gln9521Ter	c.28561C>T	p.Gln9521Ter	Nonsense	9521	28563	100	Not used	291	190	0.69		1
362	2	179574466	rs778689508	C	T	ENST00000589042.1	c.28580G>A	p.Trp9527Ter	c.28580G>A	p.Trp9527Ter	Nonsense	9527	28581	100	Not used	291	172	0.69		1
363	2	179574332	rs1274130487	CA	C	ENST00000589042.1	c.28713delT	p.Asp9571GlufsTer29	c.28713delT	p.Asp9571GlufsTer29	Frameshift	9599	28797	101	Not used	288	244	0.72		1
364	2	179572370	rs367888853	T	TGA	ENST00000589042.1	c.28923_28924insTC	p.Gly9643ValfsTer36	c.28923_28924insTC	p.Gly9643ValfsTer36	Frameshift	9678	29034	101	Not used	288	7	0.72		1
365	2	179572363	rs1241769885	G	GGAAC	ENST00000589042.1	c.28930_28931insGTTC	p.Thr9644SerfsTer12	c.28930_28931insGTTC	p.Thr9644SerfsTer12	Frameshift	9655	28965	101	Not used	288	76	0.72		1
366	2	179571356	rs746721983	G	A	ENST00000589042.1	c.29245C>T	p.Gln9749Ter	c.29245C>T	p.Gln9749Ter	Nonsense	9749	29247	103	Not used	286	173	0.75	Conflicting interpretations of pathogenicity	7
367	2	179571293	rs1301659206	G	A	ENST00000589042.1	c.29308C>T	p.Arg9770Ter	c.29308C>T	p.Arg9770Ter	Nonsense	9770	29310	103	Not used	286	110	0.75		1
368	2	179571218	rs1290002563	CTT	C	ENST00000589042.1	c.29381_29382delAA	p.Gln9794ArgfsTer4	c.29381_29382delAA	p.Gln9794ArgfsTer4	Frameshift	9797	29391	103	Not used	286	29	0.75		2
369	2	179569951	rs1335608764	G	A	ENST00000589042.1	c.29554C>T	p.Gln9852Ter	c.29554C>T	p.Gln9852Ter	Nonsense	9852	29556	104	Not used	184	48	0.76		1
370	2	179569673	rs777924443	CCTCT	C	ENST00000589042.1	c.29621_29624delAGAG	p.Glu9874GlyfsTer28	c.29621_29624delAGAG	p.Glu9874GlyfsTer28	Frameshift	9901	29703	106	Not used	268	259	0.7	Pathogenic	2
371	2	179569394	rs1368097891	G	T	ENST00000589042.1	c.29805C>A	p.Tyr9935Ter	c.29805C>A	p.Tyr9935Ter	Nonsense	9935	29805	106	Not used	268	157	0.7		1
372	2	179569006	rs762495016	G	A	ENST00000589042.1	c.30091C>T	p.Gln10031Ter	c.30091C>T	p.Gln10031Ter	Nonsense	10031	30093	107	Not used	261	130	0.73		1
373	2	179568946	rs1350073574	G	A	ENST00000589042.1	c.30151C>T	p.Arg10051Ter	c.30151C>T	p.Arg10051Ter	Nonsense	10051	30153	107	Not used	261	70	0.73		1
374	2	179568928	rs778959259	G	A	ENST00000589042.1	c.30169C>T	p.Gln10057Ter	c.30169C>T	p.Gln10057Ter	Nonsense	10057	30171	107	Not used	261	52	0.73		1
375	2	179568911	rs749779075	A	C	ENST00000589042.1	c.30186T>G	p.Tyr10062Ter	c.30186T>G	p.Tyr10062Ter	Nonsense	10062	30186	107	Not used	261	37	0.73		2
376	2	179563638	rs1251044026	GT	G	ENST00000589042.1	c.30685delA	p.Thr10229ProfsTer5	c.30685delA	p.Thr10229ProfsTer5	Frameshift	10233	30699	113	Not used	72	55	0.8		1
377	2	179563606	rs111671438	CT	C	ENST00000589042.1	c.30717delA	p.Val10240LeufsTer8	c.30717delA	p.Val10240LeufsTer8	Frameshift	10247	30741	113	Not used	72	13	0.8		2
378	2	179560679	rs760492093	C	A	ENST00000589042.1	c.31120G>T	p.Glu10374Ter	c.31120G>T	p.Glu10374Ter	Nonsense	10374	31122	115	Not used	405	85	0.74		1
379	2	179560634	rs1255769105	G	A	ENST00000589042.1	c.31165C>T	p.Gln10389Ter	c.31165C>T	p.Gln10389Ter	Nonsense	10389	31167	115	Not used	405	40	0.74		1
380	2	179560108	rs879016207	C	CT	ENST00000589042.1	c.31236dupA	p.Val10413SerfsTer3	c.31236dupA	p.Val10413SerfsTer3	Frameshift	10415	31245	116	Not used	63	25	0.75		1
381	2	179557231	rs1465267708	TGC	T	ENST00000589042.1	c.31669_31670delGC	p.Ala10557ThrfsTer5	c.31669_31670delGC	p.Ala10557ThrfsTer5	Frameshift	10561	31683	122	Not used	84	79	0.54		2
382	2	179554293	rs751375652	CT	C	ENST00000589042.1	c.31875delA	p.Glu10626LysfsTer4	c.31875delA	p.Glu10626LysfsTer4	Frameshift	10629	31887	124	Not used	81	40	0.22		1
383	2	179554062	rs368775510	T	A	ENST00000589042.1	c.31966A>T	p.Lys10656Ter	c.31966A>T	p.Lys10656Ter	Nonsense	10656	31968	125	Not used	84	43	0.25		1
384	2	179553856	rs1234375761	AGCTG	A	ENST00000589042.1	c.32015_32018delCAGC	p.Pro10672LeufsTer35	c.32015_32018delCAGC	p.Pro10672LeufsTer35	Frameshift	10706	32118	127	Not used	102	79	0.15		1
385	2	179553855	rs766003250	G	GC	ENST00000589042.1	c.32019_32020insG	p.Leu10674AlafsTer3	c.32019_32020insG	p.Leu10674AlafsTer3	Frameshift	10676	32028	126	Not used	84	67	0.15		1
386	2	179553783	rs1396898734	G	A	ENST00000589042.1	c.32092C>T	p.Arg10698Ter	c.32092C>T	p.Arg10698Ter	Nonsense	10698	32094	126	Not used	84	1	0.15	Uncertain significance	2
387	2	179553469	rs754654725	CTCTTT	C	ENST00000589042.1	c.32127_32131delAAAGA	p.Lys10710IlefsTer4	c.32127_32131delAAAGA	p.Lys10710IlefsTer4	Frameshift	10713	32139	127	Not used	102	58	0.15		1
388	2	179553467	rs751285524	A	AT	ENST00000589042.1	c.32133dupA	p.Phe10712IlefsTer4	c.32133dupA	p.Phe10712IlefsTer4	Frameshift	10715	32145	127	Not used	102	52	0.15		1
389	2	179552884	rs750346972	T	TTC	ENST00000589042.1	c.32263_32264dupGA	p.Glu10756LysfsTer17	c.32263_32264dupGA	p.Glu10756LysfsTer17	Frameshift	10772	32316	129	Not used	81	76	0.28		1
390	2	179552852	rs1283070007	AC	A	ENST00000589042.1	c.32296delG	p.Val10766LeufsTer6	c.32296delG	p.Val10766LeufsTer6	Frameshift	10771	32313	129	Not used	81	79	0.28		1
391	2	179549472	rs747652884	TG	T	ENST00000589042.1	c.32558delC	p.Pro10853GlnfsTer28	c.32558delC	p.Pro10853GlnfsTer28	Frameshift	10880	32640	133	Not used	84	82	0.1		1
392	2	179549439	rs1300823155	C	CT	ENST00000589042.1	c.32591dupA	p.Val10865GlyfsTer7	c.32591dupA	p.Val10865GlyfsTer7	Frameshift	10871	32613	132	Not used	84	25	0.06		1
393	2	179547998	rs1440823660	CT	C	ENST00000589042.1	c.32826delA	p.Val10943TrpfsTer22	c.32826delA	p.Val10943TrpfsTer22	Frameshift	10964	32892	136	Not used	207	202	0.76		1
394	2	179547602	rs1217763611	CCTTT	C	ENST00000589042.1	c.32912_32915delAAAG	p.Glu10971GlyfsTer5	c.32912_32915delAAAG	p.Glu10971GlyfsTer5	Frameshift	10975	32925	136	Not used	207	169	0.76		1
395	2	179547496	rs1481967910	C	A	ENST00000589042.1	c.33022G>T	p.Glu11008Ter	c.33022G>T	p.Glu11008Ter	Nonsense	11008	33024	136	Not used	207	70	0.76		1
396	2	179547469	rs753930002	C	A	ENST00000589042.1	c.33049G>T	p.Glu11017Ter	c.33049G>T	p.Glu11017Ter	Nonsense	11017	33051	136	Not used	207	43	0.76		1
397	2	179547454	rs747806875	G	A	ENST00000589042.1	c.33064C>T	p.Arg11022Ter	c.33064C>T	p.Arg11022Ter	Nonsense	11022	33066	136	Not used	207	28	0.76	Uncertain significance	1
398	2	179546396	rs193051231	G	GGTTTT	ENST00000589042.1	c.33163_33164insAAAAC	p.Pro11055GlnfsTer7	c.33163_33164insAAAAC	p.Pro11055GlnfsTer7	Frameshift	11061	33183	138	Not used	75	64	0.04		1
399	2	179546136	rs770268452	TG	T	ENST00000589042.1	c.33213delC	p.Ile11072PhefsTer36	c.33213delC	p.Ile11072PhefsTer36	Frameshift	11107	33321	139	Not used	93	19	0.01		1
400	2	179544665	rs757135518	TC	T	ENST00000589042.1	c.33535delG	p.Glu11179SerfsTer3	c.33535delG	p.Glu11179SerfsTer3	Frameshift	11181	33543	141	Not used	162	37	0.01		1
401	2	179544382	rs753715289	GGAAC	G	ENST00000589042.1	c.33604_33607delGTTC	p.Val11202GlnfsTer141	c.33604_33607delGTTC	p.Val11202GlnfsTer141	Frameshift	11342	34026	147	Not used	297	265	0.02		2
402	2	179542898	rs749656661	CT	C	ENST00000589042.1	c.33947delA	p.Lys11316ArgfsTer28	c.33947delA	p.Lys11316ArgfsTer28	Frameshift	11343	34029	147	Not used	297	262	0.02		1
403	2	179542506	rs770370579	AG	A	ENST00000589042.1	c.34132delC	p.Leu11378TyrfsTer90	c.34132delC	p.Leu11378TyrfsTer90	Frameshift	11467	34401	149	Not used	75	52	0.03	Uncertain significance	1
404	2	179542361	rs778696483	TG	T	ENST00000589042.1	c.34277delC	p.Pro11426GlnfsTer42	c.34277delC	p.Pro11426GlnfsTer42	Frameshift	11467	34401	149	Not used	75	52	0.03		6
405	2	179540713	rs1443305324	AT	A	ENST00000589042.1	c.34387delA	p.Ile11463LeufsTer5	c.34387delA	p.Ile11463LeufsTer5	Frameshift	11467	34401	149	Not used	75	52	0.03		1
406	2	179540696	rs762058780	CTG	C	ENST00000589042.1	c.34403_34404delCA	p.Thr11468ArgfsTer22	c.34403_34404delCA	p.Thr11468ArgfsTer22	Frameshift	11489	34467	150	Not used	84	70	0.01		1
407	2	179540435		A	AG	ENST00000589042.1	c.34499dupC	p.Pro11501SerfsTer4	c.34499dupC	p.Pro11501SerfsTer4	Frameshift	11504	34512	150	Not used	84	25	0.01	Uncertain significance	1
408	2	179540425	rs1380558408	TA	T	ENST00000589042.1	c.34509delT	p.Lys11504ArgfsTer35	c.34509delT	p.Lys11504ArgfsTer35	Frameshift	11538	34614	152	Not used	96	94	0.54		1
409	2	179539808	rs1441434215	G	A	ENST00000589042.1	c.34570C>T	p.Arg11524Ter	c.34570C>T	p.Arg11524Ter	Nonsense	11524	34572	151	Not used	75	40	0.2	Uncertain significance	1
410	2	179539790	rs1210385113	CTTTAGGGAGAA	C	ENST00000589042.1	c.34577_34587delTTCTCCCTAAA	p.Ile11526ArgfsTer8	c.34577_34587delTTCTCCCTAAA	p.Ile11526ArgfsTer8	Frameshift	11533	34599	151	Not used	75	13	0.2		1
411	2	179538401	rs1438353842	G	GGAACA	ENST00000589042.1	c.34744_34745insTGTTC	p.Pro11582LeufsTer81	c.34744_34745insTGTTC	p.Pro11582LeufsTer81	Frameshift	11662	34986	156	Not used	297	241	0.02		1
412	2	179538398	rs1183198361	G	GTACTCCACTTTTT	ENST00000589042.1	c.34747_34748insAAAAAGTGGAGTA	p.Thr11583LysfsTer9	c.34747_34748insAAAAAGTGGAGTA	p.Thr11583LysfsTer9	Frameshift	11591	34773	153	Not used	78	13	0.48		1
413	2	179537380	rs766945794	C	A	ENST00000589042.1	c.34837G>T	p.Glu11613Ter	c.34837G>T	p.Glu11613Ter	Nonsense	11613	34839	154	Not used	69	16	0.1	Uncertain significance	1
414	2	179536978	rs727504514	TTC	T	ENST00000589042.1	c.34945_34946delGA	p.Glu11649ArgfsTer37	c.34945_34946delGA	p.Glu11649ArgfsTer37	Frameshift	11685	35055	156	Not used	297	172	0.02		1
415	2	179536967	rs1427639532	G	C	ENST00000589042.1	c.34958C>G	p.Ser11653Ter	c.34958C>G	p.Ser11653Ter	Nonsense	11653	34959	156	Not used	297	268	0.02		1
416	2	179536788	rs1299460373	C	A	ENST00000589042.1	c.35137G>T	p.Glu11713Ter	c.35137G>T	p.Glu11713Ter	Nonsense	11713	35139	156	Not used	297	88	0.02		1
417	2	179536776	rs764553108	C	A	ENST00000589042.1	c.35149G>T	p.Glu11717Ter	c.35149G>T	p.Glu11717Ter	Nonsense	11717	35151	156	Not used	297	76	0.02	Uncertain significance	1
418	2	179534379	rs1349139280	CA	C	ENST00000589042.1	c.35409delT	p.Ile11803MetfsTer12	c.35409delT	p.Ile11803MetfsTer12	Frameshift	11814	35442	159	Not used	84	28	0.01		1
419	2	179532403	rs1416121863	A	ACC	ENST00000589042.1	c.35590_35591insGG	p.Val11864GlyfsTer2	c.35590_35591insGG	p.Val11864GlyfsTer2	Frameshift	11865	35595	161	Not used	84	34	0.03		1
420	2	179532205	rs1440560303	TCA	T	ENST00000589042.1	c.35675_35676delTG	p.Val11892AspfsTer4	c.35675_35676delTG	p.Val11892AspfsTer4	Frameshift	11895	35685	162	Not used	84	28	0.02	Uncertain significance	1
421	2	179531966	rs878854299	C	A	ENST00000589042.1	c.35794G>T	p.Glu11932Ter	c.35794G>T	p.Glu11932Ter	Nonsense	11932	35796	163	Not used	84	1	0.01	Conflicting interpretations of pathogenicity	2
422	2	179531597	rs765879488	C	CT	ENST00000589042.1	c.35828dupA	p.Glu11945ArgfsTer6	c.35828dupA	p.Glu11945ArgfsTer6	Frameshift	11950	35850	164	Not used	78	25	0	Uncertain significance	2
423	2	179530504	rs1266298136	G	A	ENST00000589042.1	c.35890C>T	p.Arg11964Ter	c.35890C>T	p.Arg11964Ter	Nonsense	11964	35892	165	Not used	84	67	0.03	Uncertain significance	3
424	2	179529241		CAACT	C	ENST00000589042.1	c.36222_36225delAGTT	p.Val12075SerfsTer82	c.36222_36225delAGTT	p.Val12075SerfsTer82	Frameshift	12156	36468	172	Not used	84	64	0.01		1
425	2	179529214	rs1384922524	G	A	ENST00000589042.1	c.36253C>T	p.Gln12085Ter	c.36253C>T	p.Gln12085Ter	Nonsense	12085	36255	169	Not used	78	25	0.02	Uncertain significance	1
426	2	179528808	rs779066381	CTT	C	ENST00000589042.1	c.36296_36297delAA	p.Lys12099ArgfsTer5	c.36296_36297delAA	p.Lys12099ArgfsTer5	Frameshift	12103	36309	170	Not used	84	55	0.02		1
427	2	179528796	rs1455879402	C	A	ENST00000589042.1	c.36310G>T	p.Glu12104Ter	c.36310G>T	p.Glu12104Ter	Nonsense	12104	36312	170	Not used	84	52	0.02	Uncertain significance	7
428	2	179528786	rs1216367093	A	AC	ENST00000589042.1	c.36319dupG	p.Val12107GlyfsTer7	c.36319dupG	p.Val12107GlyfsTer7	Frameshift	12113	36339	170	Not used	84	25	0.02		1
429	2	179528574	rs1375357993	AG	A	ENST00000589042.1	c.36419delC	p.Pro12140LeufsTer18	c.36419delC	p.Pro12140LeufsTer18	Frameshift	12157	36471	172	Not used	84	61	0.01		1
430	2	179528010	rs1340385837	TC	T	ENST00000589042.1	c.36682delG	p.Glu12228LysfsTer719	c.36682delG	p.Glu12228LysfsTer719	Frameshift	12946	38838	200	Not used	84	37	0.02		1
431	2	179527113	rs1359254201	C	A	ENST00000589042.1	c.36991G>T	p.Glu12331Ter	c.36991G>T	p.Glu12331Ter	Nonsense	12331	36993	178	Not used	81	46	0.02		2
432	2	179526535	rs757059547	CT	C	ENST00000589042.1	c.37235delA	p.Lys12412ArgfsTer535	c.37235delA	p.Lys12412ArgfsTer535	Frameshift	12946	38838	200	Not used	84	37	0.02		1
433	2	179526510	rs755113541	T	A	ENST00000589042.1	c.37261A>T	p.Lys12421Ter	c.37261A>T	p.Lys12421Ter	Nonsense	12421	37263	181	Not used	84	22	0.02		2
434	2	179523195	rs1160273076	CT	C	ENST00000589042.1	c.37626delA	p.Val12543CysfsTer404	c.37626delA	p.Val12543CysfsTer404	Frameshift	12946	38838	200	Not used	84	37	0.02		1
435	2	179522297	rs749419702	G	GA	ENST00000589042.1	c.37965dupT	p.Pro12656SerfsTer7	c.37965dupT	p.Pro12656SerfsTer7	Frameshift	12662	37986	190	Not used	84	52	0.03		1
436	2	179519685	rs1283347573	T	TGGCAC	ENST00000589042.1	c.38075_38076insGTGCC	p.Val12693CysfsTer256	c.38075_38076insGTGCC	p.Val12693CysfsTer256	Frameshift	12948	38844	200	Not used	84	31	0.02		1
437	2	179519475	rs755415340	CA	C	ENST00000589042.1	c.38202delT	p.Glu12735LysfsTer212	c.38202delT	p.Glu12735LysfsTer212	Frameshift	12946	38838	200	Not used	84	37	0.02		1
438	2	179518763	rs1234262167	T	A	ENST00000589042.1	c.38440A>T	p.Lys12814Ter	c.38440A>T	p.Lys12814Ter	Nonsense	12814	38442	195	Not used	84	22	0.05		1
439	2	179518200	rs761617432	CT	C	ENST00000589042.1	c.38660delA	p.Lys12887ArgfsTer60	c.38660delA	p.Lys12887ArgfsTer60	Frameshift	12946	38838	200	Not used	84	37	0.02	Uncertain significance	11
440	2	179518019	rs767120669	C	A	ENST00000589042.1	c.38737G>T	p.Glu12913Ter	c.38737G>T	p.Glu12913Ter	Nonsense	12913	38739	199	Not used	84	52	0.03	Pathogenic/Likely pathogenic	2
441	2	179517992	rs758854666	T	A	ENST00000589042.1	c.38764A>T	p.Lys12922Ter	c.38764A>T	p.Lys12922Ter	Nonsense	12922	38766	199	Not used	84	25	0.03		2
442	2	179517971	rs1363985751	CAGGTGGGACTTCAGGCTTTTTAGGAGGAGCCA	C	ENST00000589042.1	c.38753_38784delTGGCTCCTCCTAAAAAGCCTGAAGTCCCACCT	p.Leu12918CysfsTer2	c.38753_38784delTGGCTCCTCCTAAAAAGCCTGAAGTCCCACCT	p.Leu12918CysfsTer2	Frameshift	12919	38757	199	Not used	84	34	0.03		1
443	2	179517803	rs764940771	GT	G	ENST00000589042.1	c.38839delA	p.Thr12947LeufsTer18	c.38839delA	p.Thr12947LeufsTer18	Frameshift	12964	38892	201	Not used	84	67	0		1
444	2	179517786	rs763796155	C	A	ENST00000589042.1	c.38857G>T	p.Glu12953Ter	c.38857G>T	p.Glu12953Ter	Nonsense	12953	38859	200	Not used	84	16	0.02		1
445	2	179517614	rs1359574718	AG	A	ENST00000589042.1	c.38919delC	p.Leu12974TrpfsTer104	c.38919delC	p.Leu12974TrpfsTer104	Frameshift	13077	39231	205	Not used	84	64	0.06	Uncertain significance	1
446	2	179517582	rs772021348	AGGAG	A	ENST00000589042.1	c.38948_38951delCTCC	p.Pro12983LeufsTer94	c.38948_38951delCTCC	p.Pro12983LeufsTer94	Frameshift	13076	39228	205	Not used	84	67	0.06		1
447	2	179517407	rs1458495742	T	A	ENST00000589042.1	c.39016A>T	p.Lys13006Ter	c.39016A>T	p.Lys13006Ter	Nonsense	13006	39018	202	Not used	84	25	0		1
448	2	179516638	rs1424696331	CT	C	ENST00000589042.1	c.39351delA	p.Glu13118SerfsTer10	c.39351delA	p.Glu13118SerfsTer10	Frameshift	13127	39381	207	Not used	84	82	0.08		1
449	2	179514544	rs758166967	C	A	ENST00000589042.1	c.39895G>T	p.Glu13299Ter	c.39895G>T	p.Glu13299Ter	Nonsense	13299	39897	213	Not used	78	76	0.03	Uncertain significance	3
450	2	179514300	rs1365053452	TG	T	ENST00000589042.1	c.39953delC	p.Pro13318GlnfsTer18	c.39953delC	p.Pro13318GlnfsTer18	Frameshift	13335	40005	214	Not used	84	52	0.02		1
451	2	179513978	rs750168513	T	A	ENST00000589042.1	c.40054A>T	p.Lys13352Ter	c.40054A>T	p.Lys13352Ter	Nonsense	13352	40056	214	Not used	84	1	0.02		1
452	2	179511797	rs921747811	CA	C	ENST00000589042.1	c.40215delT	p.Val13406LeufsTer26	c.40215delT	p.Val13406LeufsTer26	Frameshift	13431	40293	217	Not used	75	4	0.01		1
453	2	179510739		AC	A	ENST00000589042.1	c.40315delG	p.Val13439LeufsTer23	c.40315delG	p.Val13439LeufsTer23	Frameshift	13461	40383	218	Not used	111	25	0.03		1
454	2	179510676	rs1235424627	TCTTC	T	ENST00000589042.1	c.40375_40378delGAAG	p.Glu13459MetfsTer2	c.40375_40378delGAAG	p.Glu13459MetfsTer2	Frameshift	13460	40380	218	Not used	111	28	0.03		1
455	2	179509314	rs1417338194	G	GT	ENST00000589042.1	c.40437dupA	p.Pro13480ThrfsTer18	c.40437dupA	p.Pro13480ThrfsTer18	Frameshift	13497	40491	220	I-band (distal)	81	67	1		1
456	2	179501491	rs727504198	C	A	ENST00000589042.1	c.40963G>T	p.Glu13655Ter	c.40963G>T	p.Glu13655Ter	Nonsense	13655	40965	226	I-band (distal)	402	364	1	Conflicting interpretations of pathogenicity	2
457	2	179501284	rs780861404	TA	T	ENST00000589042.1	c.41169delT	p.Ser13724AlafsTer52	c.41169delT	p.Ser13724AlafsTer52	Frameshift	13775	41325	226	I-band (distal)	402	4	1		1
458	2	179501230	rs1436937190	TTC	T	ENST00000589042.1	c.41222_41223delGA	p.Arg13741LysfsTer6	c.41222_41223delGA	p.Arg13741LysfsTer6	Frameshift	13746	41238	226	I-band (distal)	402	91	1	Uncertain significance	1
459	2	179500950	rs754744652	AC	A	ENST00000589042.1	c.41347delG	p.Val13783Ter	c.41347delG	p.Val13783Ter	Nonsense	13783	41349	227	I-band (distal)	279	259	1		1
460	2	179500887	rs777964980	A	C	ENST00000589042.1	c.41411T>G	p.Leu13804Ter	c.41411T>G	p.Leu13804Ter	Nonsense	13804	41412	227	I-band (distal)	279	196	1		1
461	2	179500883	rs753262730	G	GT	ENST00000589042.1	c.41414dupA	p.Asn13805LysfsTer5	c.41414dupA	p.Asn13805LysfsTer5	Frameshift	13809	41427	227	I-band (distal)	279	181	1		1
462	2	179500814	rs876657664	TG	T	ENST00000589042.1	c.41483delC	p.Pro13828GlnfsTer6	c.41483delC	p.Pro13828GlnfsTer6	Frameshift	13833	41499	227	I-band (distal)	279	109	1	Conflicting interpretations of pathogenicity	1
463	2	179500410	rs747469275	G	A	ENST00000589042.1	c.41641C>T	p.Arg13881Ter	c.41641C>T	p.Arg13881Ter	Nonsense	13881	41643	228	I-band (distal)	276	241	1	Conflicting interpretations of pathogenicity	1
464	2	179499974	rs753895110	CT	C	ENST00000589042.1	c.41941delA	p.Ser13981ValfsTer19	c.41941delA	p.Ser13981ValfsTer19	Frameshift	13999	41997	229	I-band (distal)	140	27	1		1
465	2	179499294	rs794729258	G	A	ENST00000589042.1	c.42214C>T	p.Arg14072Ter	c.42214C>T	p.Arg14072Ter	Nonsense	14072	42216	231	I-band (distal)	264	199	1	Conflicting interpretations of pathogenicity	1
466	2	179499273	rs745926057	G	A	ENST00000589042.1	c.42235C>T	p.Arg14079Ter	c.42235C>T	p.Arg14079Ter	Nonsense	14079	42237	231	I-band (distal)	264	178	1	Likely pathogenic	1
467	2	179499214	rs1291965513	A	AAATTTGTC	ENST00000589042.1	c.42286_42293dupGACAAATT	p.Phe14098LeufsTer46	c.42286_42293dupGACAAATT	p.Phe14098LeufsTer46	Frameshift	14143	42429	232	I-band (distal)	267	253	1		1
468	2	179498760	rs878994668	CT	C	ENST00000589042.1	c.42465delA	p.Gly14156ValfsTer17	c.42465delA	p.Gly14156ValfsTer17	Frameshift	14172	42516	232	I-band (distal)	267	166	1		1
469	2	179498341	rs773834497	TA	T	ENST00000589042.1	c.42744delT	p.Thr14249LeufsTer2	c.42744delT	p.Thr14249LeufsTer2	Frameshift	14250	42750	233	I-band (distal)	264	196	1		1
470	2	179497076	rs752856716	T	TA	ENST00000589042.1	c.43544dupT	p.Phe14516IlefsTer8	c.43544dupT	p.Phe14516IlefsTer8	Frameshift	14523	43569	237	I-band (distal)	267	178	1	Conflicting interpretations of pathogenicity	3
471	2	179497021	rs727504499	G	A	ENST00000589042.1	c.43600C>T	p.Gln14534Ter	c.43600C>T	p.Gln14534Ter	Nonsense	14534	43602	237	I-band (distal)	267	145	1	Conflicting interpretations of pathogenicity	1
472	2	179495922		C	T	ENST00000589042.1	c.43853G>A	p.Trp14618Ter	c.43853G>A	p.Trp14618Ter	Nonsense	14618	43854	238	I-band (distal)	267	160	1		1
473	2	179495817	rs1179838611	C	CCA	ENST00000589042.1	c.43956_43957dupTG	p.Gly14653ValfsTer35	c.43956_43957dupTG	p.Gly14653ValfsTer35	Frameshift	14687	44061	239	I-band (distal)	140	93	1		1
474	2	179495650	rs776970935	G	A	ENST00000589042.1	c.44035C>T	p.Arg14679Ter	c.44035C>T	p.Arg14679Ter	Nonsense	14679	44037	239	I-band (distal)	140	117	1	Uncertain significance	1
475	2	179495567	rs1341441669	GT	G	ENST00000589042.1	c.44117delA	p.Asn14706ThrfsTer58	c.44117delA	p.Asn14706ThrfsTer58	Frameshift	14763	44289	241	I-band (distal)	143	135	1		1
476	2	179495080		C	CATATGCTTTGGAGA	ENST00000589042.1	c.44168_44169insTCTCCAAAGCATAT	p.Lys14723AsnfsTer46	c.44168_44169insTCTCCAAAGCATAT	p.Lys14723AsnfsTer46	Frameshift	14768	44304	241	I-band (distal)	143	120	1		1
477	2	179494977	rs140743001	G	A	ENST00000589042.1	c.44272C>T	p.Arg14758Ter	c.44272C>T	p.Arg14758Ter	Nonsense	14758	44274	240	I-band (distal)	127	7	1	Conflicting interpretations of pathogenicity	2
478	2	179494113	rs944830858	GT	G	ENST00000589042.1	c.44338delA	p.Thr14780GlnfsTer24	c.44338delA	p.Thr14780GlnfsTer24	Frameshift	14803	44409	241	I-band (distal)	143	15	1		1
479	2	179494065	rs746132179	C	T	ENST00000589042.1	c.44387G>A	p.Trp14796Ter	c.44387G>A	p.Trp14796Ter	Nonsense	14796	44388	241	I-band (distal)	143	36	1		1
480	2	179494064	rs779043359	C	T	ENST00000589042.1	c.44388G>A	p.Trp14796Ter	c.44388G>A	p.Trp14796Ter	Nonsense	14796	44388	241	I-band (distal)	143	36	1		1
481	2	179486368	rs751699773	CA	C	ENST00000589042.1	c.45182delT	p.Val15061GlyfsTer19	c.45182delT	p.Val15061GlyfsTer19	Frameshift	15079	45237	246	I-band (distal)	267	112	1		1
482	2	179486009	rs1292229247	CT	C	ENST00000589042.1	c.45435delA	p.Glu15146LysfsTer31	c.45435delA	p.Glu15146LysfsTer31	Frameshift	15176	45528	247	I-band (distal)	267	88	1		1
483	2	179485990	rs1464241931	C	T	ENST00000589042.1	c.45455G>A	p.Trp15152Ter	c.45455G>A	p.Trp15152Ter	Nonsense	15152	45456	247	I-band (distal)	267	160	1		1
484	2	179485043	rs758647363	ACTGT	A	ENST00000589042.1	c.46201_46204delACAG	p.Thr15401SerfsTer20	c.46201_46204delACAG	p.Thr15401SerfsTer20	Frameshift	15420	46260	249	I-band (distal)	409	44	1		1
485	2	179484441	rs764654357	G	A	ENST00000589042.1	c.46603C>T	p.Arg15535Ter	c.46603C>T	p.Arg15535Ter	Nonsense	15535	46605	251	I-band (distal)	267	91	1	Uncertain significance	1
486	2	179482975	rs770816809	CTG	C	ENST00000589042.1	c.47208_47209delCA	p.Asn15736LysfsTer6	c.47208_47209delCA	p.Asn15736LysfsTer6	Frameshift	15741	47223	253	A-band (pre-exon 327)	303	46	1		1
487	2	179482785	rs780192226	CAT	C	ENST00000589042.1	c.47291_47292delAT	p.Asn15764SerfsTer5	c.47291_47292delAT	p.Asn15764SerfsTer5	Frameshift	15768	47304	254	A-band (pre-exon 327)	303	268	1		1
488	2	179482584	rs751746401	G	A	ENST00000589042.1	c.47494C>T	p.Arg15832Ter	c.47494C>T	p.Arg15832Ter	Nonsense	15832	47496	254	A-band (pre-exon 327)	303	76	1	Pathogenic	2
489	2	179482566	rs762271078	G	A	ENST00000589042.1	c.47512C>T	p.Arg15838Ter	c.47512C>T	p.Arg15838Ter	Nonsense	15838	47514	254	A-band (pre-exon 327)	303	58	1		1
490	2	179482171	rs1387991609	C	CA	ENST00000589042.1	c.47640_47641insT	p.Glu15881Ter	c.47640_47641insT	p.Glu15881Ter	Nonsense	15881	47643	255	A-band (pre-exon 327)	188	117	1		1
491	2	179481350	rs1443466576	TG	T	ENST00000589042.1	c.48167delC	p.Pro16056GlnfsTer7	c.48167delC	p.Pro16056GlnfsTer7	Frameshift	16062	48186	258	A-band (pre-exon 327)	152	126	1	Likely pathogenic	1
492	2	179481235	rs374140736	G	A	ENST00000589042.1	c.48283C>T	p.Arg16095Ter	c.48283C>T	p.Arg16095Ter	Nonsense	16095	48285	258	A-band (pre-exon 327)	152	27	1	Pathogenic	1
493	2	179481212	rs771672410	C	T	ENST00000589042.1	c.48306G>A	p.Trp16102Ter	c.48306G>A	p.Trp16102Ter	Nonsense	16102	48306	258	A-band (pre-exon 327)	152	6	1	Pathogenic	1
494	2	179480173	rs1312425985	G	A	ENST00000589042.1	c.48499C>T	p.Arg16167Ter	c.48499C>T	p.Arg16167Ter	Nonsense	16167	48501	260	A-band (pre-exon 327)	178	137	1	Likely pathogenic	1
495	2	179479228	rs756506700	CCA	C	ENST00000589042.1	c.49011_49012delTG	p.Cys16337TrpfsTer14	c.49011_49012delTG	p.Cys16337TrpfsTer14	Frameshift	16350	49050	263	A-band (pre-exon 327)	297	295	1		1
496	2	179478980	rs1263283618	T	A	ENST00000589042.1	c.49144A>T	p.Lys16382Ter	c.49144A>T	p.Lys16382Ter	Nonsense	16382	49146	263	A-band (pre-exon 327)	297	199	1		1
497	2	179478974	rs751142055	T	TG	ENST00000589042.1	c.49149dupC	p.Thr16384HisfsTer11	c.49149dupC	p.Thr16384HisfsTer11	Frameshift	16394	49182	263	A-band (pre-exon 327)	297	163	1		1
498	2	179478598	rs1226155394	C	T	ENST00000589042.1	c.49412G>A	p.Trp16471Ter	c.49412G>A	p.Trp16471Ter	Nonsense	16471	49413	264	A-band (pre-exon 327)	187	119	1		1
499	2	179478553	rs774023517	C	T	ENST00000589042.1	c.49457G>A	p.Trp16486Ter	c.49457G>A	p.Trp16486Ter	Nonsense	16486	49458	264	A-band (pre-exon 327)	187	74	1		1
500	2	179477906	rs759546058	AG	A	ENST00000589042.1	c.49629delC	p.Leu16544Ter	c.49629delC	p.Leu16544Ter	Nonsense	16544	49632	265	A-band (pre-exon 327)	116	16	1		1
501	2	179477578	rs1471414348	G	A	ENST00000589042.1	c.49870C>T	p.Arg16624Ter	c.49870C>T	p.Arg16624Ter	Nonsense	16624	49872	266	A-band (pre-exon 327)	300	76	1	Likely pathogenic	1
502	2	179477545	rs1474540984	C	A	ENST00000589042.1	c.49903G>T	p.Glu16635Ter	c.49903G>T	p.Glu16635Ter	Nonsense	16635	49905	266	A-band (pre-exon 327)	300	43	1		1
503	2	179477163	rs746457931	C	CT	ENST00000589042.1	c.50088dupA	p.Gly16697ArgfsTer21	c.50088dupA	p.Gly16697ArgfsTer21	Frameshift	16717	50151	267	A-band (pre-exon 327)	300	97	1		1
504	2	179477118	rs779697951	CTG	C	ENST00000589042.1	c.50132_50133delCA	p.Thr16711SerfsTer6	c.50132_50133delCA	p.Thr16711SerfsTer6	Frameshift	16716	50148	267	A-band (pre-exon 327)	300	100	1		1
505	2	179476842	rs754866489	G	A	ENST00000589042.1	c.50296C>T	p.Arg16766Ter	c.50296C>T	p.Arg16766Ter	Nonsense	16766	50298	268	A-band (pre-exon 327)	106	56	1	Pathogenic/Likely pathogenic	1
506	2	179476338	rs397517601	C	T	ENST00000589042.1	c.50618G>A	p.Trp16873Ter	c.50618G>A	p.Trp16873Ter	Nonsense	16873	50619	270	A-band (pre-exon 327)	306	238	1	Likely pathogenic	1
507	2	179476259	rs1291804506	C	T	ENST00000589042.1	c.50697G>A	p.Trp16899Ter	c.50697G>A	p.Trp16899Ter	Nonsense	16899	50697	270	A-band (pre-exon 327)	306	160	1		1
508	2	179475852	rs1335662975	T	TA	ENST00000589042.1	c.51003_51004insT	p.Thr17002TyrfsTer5	c.51003_51004insT	p.Thr17002TyrfsTer5	Frameshift	17006	51018	271	A-band (pre-exon 327)	279	118	1		1
509	2	179474706	rs1320673591	AG	A	ENST00000589042.1	c.51443delC	p.Pro17148LeufsTer5	c.51443delC	p.Pro17148LeufsTer5	Frameshift	17152	51456	273	A-band (pre-exon 327)	303	283	1		1
510	2	179474483	rs748956593	G	A	ENST00000589042.1	c.51667C>T	p.Arg17223Ter	c.51667C>T	p.Arg17223Ter	Nonsense	17223	51669	273	A-band (pre-exon 327)	303	70	1	Likely pathogenic	1
511	2	179474120	rs747513278	CCCTT	C	ENST00000589042.1	c.51913_51916delAAGG	p.Lys17305ValfsTer13	c.51913_51916delAAGG	p.Lys17305ValfsTer13	Frameshift	17317	51951	274	A-band (pre-exon 327)	363	151	1		1
512	2	179474016	rs926741242	G	A	ENST00000589042.1	c.52021C>T	p.Arg17341Ter	c.52021C>T	p.Arg17341Ter	Nonsense	17341	52023	274	A-band (pre-exon 327)	363	79	1	Likely pathogenic	1
513	2	179473091	rs79432997	C	A	ENST00000589042.1	c.52519G>T	p.Glu17507Ter	c.52519G>T	p.Glu17507Ter	Nonsense	17507	52521	276	A-band (pre-exon 327)	300	184	1		354
514	2	179472684	rs1156901716	CAACT	C	ENST00000589042.1	c.52826_52829delAGTT	p.Gln17609ArgfsTer14	c.52826_52829delAGTT	p.Gln17609ArgfsTer14	Frameshift	17622	52866	277	A-band (pre-exon 327)	297	136	1		1
515	2	179472581	rs752611209	T	TG	ENST00000589042.1	c.52932_52933insC	p.Ser17645GlnfsTer21	c.52932_52933insC	p.Ser17645GlnfsTer21	Frameshift	17665	52995	277	A-band (pre-exon 327)	297	7	1		1
516	2	179472209	rs571702144	G	A	ENST00000589042.1	c.53206C>T	p.Arg17736Ter	c.53206C>T	p.Arg17736Ter	Nonsense	17736	53208	278	A-band (pre-exon 327)	285	79	1	Likely pathogenic	1
517	2	179471754	rs777060709	GATCAACTGCAA	G	ENST00000589042.1	c.53564_53574delTTGCAGTTGAT	p.Leu17855ProfsTer15	c.53564_53574delTTGCAGTTGAT	p.Leu17855ProfsTer15	Frameshift	17869	53607	280	A-band (pre-exon 327)	300	274	1		1
518	2	179470423	rs1131691381	C	A	ENST00000589042.1	c.53599G>T	p.Glu17867Ter	c.53599G>T	p.Glu17867Ter	Nonsense	17867	53601	280	A-band (pre-exon 327)	300	280	1	Pathogenic/Likely pathogenic	1
519	2	179470374	rs1171413936	C	T	ENST00000589042.1	c.53648G>A	p.Trp17883Ter	c.53648G>A	p.Trp17883Ter	Nonsense	17883	53649	280	A-band (pre-exon 327)	300	232	1	Likely pathogenic	1
520	2	179470279	rs753333359	G	A	ENST00000589042.1	c.53743C>T	p.Arg17915Ter	c.53743C>T	p.Arg17915Ter	Nonsense	17915	53745	280	A-band (pre-exon 327)	300	136	1	Likely pathogenic	2
521	2	179469985	rs1486129583	TC	T	ENST00000589042.1	c.53918delG	p.Gly17973GlufsTer18	c.53918delG	p.Gly17973GlufsTer18	Frameshift	17990	53970	281	A-band (pre-exon 327)	309	220	1	Pathogenic	1
522	2	179469842	rs1039563833	AC	A	ENST00000589042.1	c.54061delG	p.Val18021TyrfsTer64	c.54061delG	p.Val18021TyrfsTer64	Frameshift	18084	54252	282	A-band (pre-exon 327)	191	129	1		1
523	2	179469738	rs768431507	G	A	ENST00000589042.1	c.54166C>T	p.Arg18056Ter	c.54166C>T	p.Arg18056Ter	Nonsense	18056	54168	281	A-band (pre-exon 327)	309	22	1	Pathogenic/Likely pathogenic	2
524	2	179468996	rs747236787	G	A	ENST00000589042.1	c.54418C>T	p.Arg18140Ter	c.54418C>T	p.Arg18140Ter	Nonsense	18140	54420	283	A-band (pre-exon 327)	430	391	1	Likely pathogenic	2
525	2	179468762	rs775367836	G	A	ENST00000589042.1	c.54652C>T	p.Arg18218Ter	c.54652C>T	p.Arg18218Ter	Nonsense	18218	54654	283	A-band (pre-exon 327)	430	157	1		2
526	2	179468633	rs1195839016	A	AAT	ENST00000589042.1	c.54780_54781insAT	p.Ser18261IlefsTer32	c.54780_54781insAT	p.Ser18261IlefsTer32	Frameshift	18292	54876	284	A-band (pre-exon 327)	309	244	1		1
527	2	179468631	rs1487258039	T	TCCTGCAACCTCTG	ENST00000589042.1	c.54782_54783insCAGAGGTTGCAGG	p.Asp18262ArgfsTer25	c.54782_54783insCAGAGGTTGCAGG	p.Asp18262ArgfsTer25	Frameshift	18286	54858	284	A-band (pre-exon 327)	309	262	1		1
528	2	179465822	rs750472100	C	CG	ENST00000589042.1	c.55808dupC	p.Lys18604GlufsTer3	c.55808dupC	p.Lys18604GlufsTer3	Frameshift	18606	55818	289	A-band (pre-exon 327)	318	232	1		1
529	2	179465659	rs764985774	G	A	ENST00000589042.1	c.55972C>T	p.Arg18658Ter	c.55972C>T	p.Arg18658Ter	Nonsense	18658	55974	289	A-band (pre-exon 327)	318	76	1	Likely pathogenic	1
530	2	179463948	rs745376275	G	A	ENST00000589042.1	c.56572C>T	p.Arg18858Ter	c.56572C>T	p.Arg18858Ter	Nonsense	18858	56574	291	A-band (pre-exon 327)	300	73	1	Likely pathogenic	2
531	2	179463704	rs397517626	A	AT	ENST00000589042.1	c.56732dupA	p.Asp18911GlufsTer25	c.56732dupA	p.Asp18911GlufsTer25	Frameshift	18935	56805	292	A-band (pre-exon 327)	315	157	1	Likely pathogenic	1
532	2	179463631	rs72646828	G	A	ENST00000589042.1	c.56806C>T	p.Arg18936Ter	c.56806C>T	p.Arg18936Ter	Nonsense	18936	56808	292	A-band (pre-exon 327)	315	154	1	Pathogenic/Likely pathogenic	1
533	2	179463504	rs1338637317	G	C	ENST00000589042.1	c.56933C>G	p.Ser18978Ter	c.56933C>G	p.Ser18978Ter	Nonsense	18978	56934	292	A-band (pre-exon 327)	315	28	1		1
534	2	179462522		G	GCTGAAGGT	ENST00000589042.1	c.57286_57287insACCTTCAG	p.Ala19096AspfsTer17	c.57286_57287insACCTTCAG	p.Ala19096AspfsTer17	Frameshift	19112	57336	295	A-band (pre-exon 327)	282	208	1		1
535	2	179462431	rs1192054216	C	T	ENST00000589042.1	c.57378G>A	p.Trp19126Ter	c.57378G>A	p.Trp19126Ter	Nonsense	19126	57378	295	A-band (pre-exon 327)	282	166	1	Likely pathogenic	1
536	2	179462287	rs760967554	CTTCT	C	ENST00000589042.1	c.57518_57521delAGAA	p.Lys19173ArgfsTer8	c.57518_57521delAGAA	p.Lys19173ArgfsTer8	Frameshift	19180	57540	295	A-band (pre-exon 327)	282	4	1		1
537	2	179460478	rs1418030810	G	T	ENST00000589042.1	c.57603C>A	p.Cys19201Ter	c.57603C>A	p.Cys19201Ter	Nonsense	19201	57603	296	A-band (pre-exon 327)	303	244	1	Likely pathogenic	3
538	2	179460467	rs772966626	C	T	ENST00000589042.1	c.57614G>A	p.Trp19205Ter	c.57614G>A	p.Trp19205Ter	Nonsense	19205	57615	296	A-band (pre-exon 327)	303	232	1		1
539	2	179460312	rs794729275	G	A	ENST00000589042.1	c.57769C>T	p.Arg19257Ter	c.57769C>T	p.Arg19257Ter	Nonsense	19257	57771	296	A-band (pre-exon 327)	303	76	1	Likely pathogenic	1
540	2	179459371	rs377270926	CA	C	ENST00000589042.1	c.57849delT	p.Val19284TyrfsTer18	c.57849delT	p.Val19284TyrfsTer18	Frameshift	19301	57903	297	A-band (pre-exon 327)	303	247	1	Likely pathogenic	2
541	2	179459191	rs1201377284	AT	A	ENST00000589042.1	c.58029delA	p.Lys19343AsnfsTer7	c.58029delA	p.Lys19343AsnfsTer7	Frameshift	19349	58047	297	A-band (pre-exon 327)	303	103	1		1
542	2	179459185	rs775987050	CAG	C	ENST00000589042.1	c.58034_58035delCT	p.Thr19345SerfsTer2	c.58034_58035delCT	p.Thr19345SerfsTer2	Frameshift	19346	58038	297	A-band (pre-exon 327)	303	112	1		1
543	2	179458962		TG	T	ENST00000589042.1	c.58157delC	p.Pro19386GlnfsTer50	c.58157delC	p.Pro19386GlnfsTer50	Frameshift	19435	58305	298	A-band (pre-exon 327)	282	127	1		1
544	2	179458925	rs768073446	G	A	ENST00000589042.1	c.58195C>T	p.Arg19399Ter	c.58195C>T	p.Arg19399Ter	Nonsense	19399	58197	298	A-band (pre-exon 327)	282	235	1	Conflicting interpretations of pathogenicity	2
545	2	179458336	rs1404159986	T	TCA	ENST00000589042.1	c.58689_58690dupTG	p.Asp19564ValfsTer9	c.58689_58690dupTG	p.Asp19564ValfsTer9	Frameshift	19572	58716	299	A-band (pre-exon 327)	300	16	1		1
546	2	179458318	rs1475846493	G	GAATC	ENST00000589042.1	c.58705_58708dupGATT	p.Ser19570Ter	c.58705_58708dupGATT	p.Ser19570Ter	Nonsense	19570	58710	299	A-band (pre-exon 327)	300	22	1		1
547	2	179457643	rs752948913	CAG	C	ENST00000589042.1	c.59201_59202delCT	p.Pro19734ArgfsTer5	c.59201_59202delCT	p.Pro19734ArgfsTer5	Frameshift	19738	59214	301	A-band (pre-exon 327)	309	130	1	Likely pathogenic	1
548	2	179457379	rs794729276	CAG	C	ENST00000589042.1	c.59351_59352delCT	p.Pro19784ArgfsTer5	c.59351_59352delCT	p.Pro19784ArgfsTer5	Frameshift	19788	59364	302	A-band (pre-exon 327)	282	262	1	Likely pathogenic	1
549	2	179457320	rs755261062	T	TA	ENST00000589042.1	c.59411dupT	p.Arg19805LysfsTer3	c.59411dupT	p.Arg19805LysfsTer3	Frameshift	19807	59421	302	A-band (pre-exon 327)	282	205	1	Likely pathogenic	1
550	2	179457313	rs751961133	TAA	T	ENST00000589042.1	c.59417_59418delTT	p.Leu19806GlnfsTer24	c.59417_59418delTT	p.Leu19806GlnfsTer24	Frameshift	19829	59487	302	A-band (pre-exon 327)	282	139	1		1
551	2	179457272	rs1250461669	C	T	ENST00000589042.1	c.59460G>A	p.Trp19820Ter	c.59460G>A	p.Trp19820Ter	Nonsense	19820	59460	302	A-band (pre-exon 327)	282	166	1	Likely pathogenic	1
552	2	179456859	rs1308147336	C	T	ENST00000589042.1	c.59772G>A	p.Trp19924Ter	c.59772G>A	p.Trp19924Ter	Nonsense	19924	59772	303	A-band (pre-exon 327)	300	154	1		1
553	2	179456381	rs1176552879	AAT	A	ENST00000589042.1	c.60163_60164delAT	p.Ile20055CysfsTer7	c.60163_60164delAT	p.Ile20055CysfsTer7	Frameshift	20061	60183	304	A-band (pre-exon 327)	294	37	1		1
554	2	179455726	rs145423907	A	T	ENST00000589042.1	c.60726T>A	p.Tyr20242Ter	c.60726T>A	p.Tyr20242Ter	Nonsense	20242	60726	305	A-band (pre-exon 327)	2967	2461	1		1
555	2	179455719	rs1057522256	G	A	ENST00000589042.1	c.60733C>T	p.Arg20245Ter	c.60733C>T	p.Arg20245Ter	Nonsense	20245	60735	305	A-band (pre-exon 327)	2967	2452	1	Pathogenic	2
556	2	179455521	rs869312055	G	A	ENST00000589042.1	c.60931C>T	p.Arg20311Ter	c.60931C>T	p.Arg20311Ter	Nonsense	20311	60933	305	A-band (pre-exon 327)	2967	2254	1	Likely pathogenic	1
557	2	179455335	rs1339869959	CAGGTGGTTTG	C	ENST00000589042.1	c.61107_61116delCAAACCACCT	p.Ile20369MetfsTer9	c.61107_61116delCAAACCACCT	p.Ile20369MetfsTer9	Frameshift	20377	61131	305	A-band (pre-exon 327)	2967	2056	1		1
558	2	179455128	rs751412533	C	A	ENST00000589042.1	c.61324G>T	p.Glu20442Ter	c.61324G>T	p.Glu20442Ter	Nonsense	20442	61326	305	A-band (pre-exon 327)	2967	1861	1	Likely pathogenic	1
559	2	179454734	rs1407783176	C	CTATT	ENST00000589042.1	c.61717_61718insAATA	p.Cys20573Ter	c.61717_61718insAATA	p.Cys20573Ter	Nonsense	20573	61719	305	A-band (pre-exon 327)	2967	1468	1		1
560	2	179454711	rs772061756	CA	C	ENST00000589042.1	c.61740delT	p.Asn20580LysfsTer2	c.61740delT	p.Asn20580LysfsTer2	Frameshift	20581	61743	305	A-band (pre-exon 327)	2967	1444	1		1
561	2	179454693	rs1264036094	TAC	T	ENST00000589042.1	c.61757_61758delGT	p.Cys20586TyrfsTer10	c.61757_61758delGT	p.Cys20586TyrfsTer10	Frameshift	20595	61785	305	A-band (pre-exon 327)	2967	1402	1	Likely pathogenic	1
562	2	179454576	rs72646846	G	A	ENST00000589042.1	c.61876C>T	p.Arg20626Ter	c.61876C>T	p.Arg20626Ter	Nonsense	20626	61878	305	A-band (pre-exon 327)	2967	1309	1	Pathogenic/Likely pathogenic	20
563	2	179454317		GAGCCCTTA	G	ENST00000589042.1	c.62127_62134delTAAGGGCT	p.Lys20710ArgfsTer2	c.62127_62134delTAAGGGCT	p.Lys20710ArgfsTer2	Frameshift	20711	62133	305	A-band (pre-exon 327)	2967	1054	1		1
564	2	179454027	rs532844402	CG	C	ENST00000589042.1	c.62424delC	p.Asp20808GlufsTer5	c.62424delC	p.Asp20808GlufsTer5	Frameshift	20812	62436	305	A-band (pre-exon 327)	2967	751	1	Likely pathogenic	1
565	2	179453946	rs757231565	G	A	ENST00000589042.1	c.62506C>T	p.Arg20836Ter	c.62506C>T	p.Arg20836Ter	Nonsense	20836	62508	305	A-band (pre-exon 327)	2967	679	1	Conflicting interpretations of pathogenicity	2
566	2	179453427	rs368452607	G	A	ENST00000589042.1	c.63025C>T	p.Arg21009Ter	c.63025C>T	p.Arg21009Ter	Nonsense	21009	63027	305	A-band (pre-exon 327)	2967	160	1	Pathogenic/Likely pathogenic	1
567	2	179452764	rs1341948399	G	A	ENST00000589042.1	c.63370C>T	p.Gln21124Ter	c.63370C>T	p.Gln21124Ter	Nonsense	21124	63372	306	A-band (pre-exon 327)	321	136	1		1
568	2	179452471	rs765755432	CTGCTCTCACTATGACCAGTTTCCTCA	C	ENST00000589042.1	c.63539_63564delTGAGGAAACTGGTCATAGTGAGAGCA	p.Met21180ArgfsTer17	c.63539_63564delTGAGGAAACTGGTCATAGTGAGAGCA	p.Met21180ArgfsTer17	Frameshift	21196	63588	307	A-band (pre-exon 327)	285	205	1		1
569	2	179452435	rs764243269	G	A	ENST00000589042.1	c.63601C>T	p.Arg21201Ter	c.63601C>T	p.Arg21201Ter	Nonsense	21201	63603	307	A-band (pre-exon 327)	285	190	1	Pathogenic/Likely pathogenic	3
570	2	179452411	rs794729279	G	A	ENST00000589042.1	c.63625C>T	p.Arg21209Ter	c.63625C>T	p.Arg21209Ter	Nonsense	21209	63627	307	A-band (pre-exon 327)	285	166	1	Pathogenic/Likely pathogenic	1
571	2	179452078	rs747873668	C	T	ENST00000589042.1	c.63860G>A	p.Trp21287Ter	c.63860G>A	p.Trp21287Ter	Nonsense	21287	63861	308	A-band (pre-exon 327)	300	232	1		1
572	2	179451400	rs1190609032	G	A	ENST00000589042.1	c.64228C>T	p.Gln21410Ter	c.64228C>T	p.Gln21410Ter	Nonsense	21410	64230	309	A-band (pre-exon 327)	303	166	1		1
573	2	179451354	rs1310504998	C	CCT	ENST00000589042.1	c.64273_64274insAG	p.Ser21425LysfsTer8	c.64273_64274insAG	p.Ser21425LysfsTer8	Frameshift	21432	64296	309	A-band (pre-exon 327)	303	100	1		1
574	2	179451276	rs777425925	A	T	ENST00000589042.1	c.64352T>A	p.Leu21451Ter	c.64352T>A	p.Leu21451Ter	Nonsense	21451	64353	309	A-band (pre-exon 327)	303	43	1	Likely pathogenic	1
575	2	179450021	rs1250566248	G	GT	ENST00000589042.1	c.64449dupA	p.Leu21484ThrfsTer4	c.64449dupA	p.Leu21484ThrfsTer4	Frameshift	21487	64461	310	A-band (pre-exon 327)	276	211	1		1
576	2	179450018	rs768345594	G	A	ENST00000589042.1	c.64453C>T	p.Arg21485Ter	c.64453C>T	p.Arg21485Ter	Nonsense	21485	64455	310	A-band (pre-exon 327)	276	217	1	Likely pathogenic	5
577	2	179449558	rs767011515	G	A	ENST00000589042.1	c.64810C>T	p.Arg21604Ter	c.64810C>T	p.Arg21604Ter	Nonsense	21604	64812	311	A-band (pre-exon 327)	300	160	1		1
578	2	179449416		A	AT	ENST00000589042.1	c.64951dupA	p.Met21651AsnfsTer11	c.64951dupA	p.Met21651AsnfsTer11	Frameshift	21661	64983	312	A-band (pre-exon 327)	303	292	1		1
579	2	179449279	rs794729280	G	A	ENST00000589042.1	c.64999C>T	p.Arg21667Ter	c.64999C>T	p.Arg21667Ter	Nonsense	21667	65001	312	A-band (pre-exon 327)	303	274	1	Pathogenic/Likely pathogenic	1
580	2	179449257	rs748121905	T	TC	ENST00000589042.1	c.65020dupG	p.Asp21674GlyfsTer12	c.65020dupG	p.Asp21674GlyfsTer12	Frameshift	21685	65055	312	A-band (pre-exon 327)	303	220	1		1
581	2	179447789	rs1006851876	A	AT	ENST00000589042.1	c.65740dupA	p.Met21914AsnfsTer26	c.65740dupA	p.Met21914AsnfsTer26	Frameshift	21939	65817	314	A-band (pre-exon 327)	288	46	1		1
582	2	179447252	rs763432227	C	T	ENST00000589042.1	c.65931G>A	p.Trp21977Ter	c.65931G>A	p.Trp21977Ter	Nonsense	21977	65931	315	A-band (pre-exon 327)	297	229	1		1
583	2	179447175	rs1229556495	C	T	ENST00000589042.1	c.66008G>A	p.Trp22003Ter	c.66008G>A	p.Trp22003Ter	Nonsense	22003	66009	315	A-band (pre-exon 327)	297	151	1	Likely pathogenic	1
584	2	179447142	rs750531050	CTGGTGATAGGCACAGTTGCAGA	C	ENST00000589042.1	c.66019_66040delTCTGCAACTGTGCCTATCACCA	p.Ser22007AlafsTer8	c.66019_66040delTCTGCAACTGTGCCTATCACCA	p.Ser22007AlafsTer8	Frameshift	22014	66042	315	A-band (pre-exon 327)	297	118	1		1
585	2	179446778	rs771219209	GT	G	ENST00000589042.1	c.66317delA	p.Asn22106ThrfsTer6	c.66317delA	p.Asn22106ThrfsTer6	Frameshift	22111	66333	316	A-band (pre-exon 327)	303	130	1		1
586	2	179446658	rs1296356355	CT	C	ENST00000589042.1	c.66437delA	p.Lys22146ArgfsTer28	c.66437delA	p.Lys22146ArgfsTer28	Frameshift	22173	66519	317	A-band (pre-exon 327)	306	250	1		1
587	2	179446377	rs397517664	G	T	ENST00000589042.1	c.66618C>A	p.Cys22206Ter	c.66618C>A	p.Cys22206Ter	Nonsense	22206	66618	317	A-band (pre-exon 327)	306	151	1	Pathogenic	1
588	2	179446358	rs1479561157	G	A	ENST00000589042.1	c.66637C>T	p.Gln22213Ter	c.66637C>T	p.Gln22213Ter	Nonsense	22213	66639	317	A-band (pre-exon 327)	306	130	1		1
589	2	179445260	rs779240170	A	C	ENST00000589042.1	c.66846T>G	p.Tyr22282Ter	c.66846T>G	p.Tyr22282Ter	Nonsense	22282	66846	318	A-band (pre-exon 327)	288	211	1		1
590	2	179445220	rs1409968060	AC	A	ENST00000589042.1	c.66885delG	p.Trp22295CysfsTer8	c.66885delG	p.Trp22295CysfsTer8	Frameshift	22302	66906	318	A-band (pre-exon 327)	288	151	1		1
591	2	179445127	rs587782986	ATTTG	A	ENST00000589042.1	c.66975_66978delCAAA	p.Lys22326MetfsTer8	c.66975_66978delCAAA	p.Lys22326MetfsTer8	Frameshift	22333	66999	318	A-band (pre-exon 327)	288	58	1	Likely pathogenic	1
592	2	179444735	rs1200988060	G	A	ENST00000589042.1	c.67279C>T	p.Arg22427Ter	c.67279C>T	p.Arg22427Ter	Nonsense	22427	67281	319	A-band (pre-exon 327)	291	67	1	Likely pathogenic	1
593	2	179444666	rs1403485272	G	A	ENST00000589042.1	c.67348C>T	p.Gln22450Ter	c.67348C>T	p.Gln22450Ter	Nonsense	22450	67350	320	A-band (pre-exon 327)	288	286	1	Pathogenic	1
594	2	179444429	rs574660186	G	A	ENST00000589042.1	c.67495C>T	p.Arg22499Ter	c.67495C>T	p.Arg22499Ter	Nonsense	22499	67497	320	A-band (pre-exon 327)	288	139	1	Pathogenic/Likely pathogenic	5
595	2	179443955	rs1223105615	G	T	ENST00000589042.1	c.67802C>A	p.Ser22601Ter	c.67802C>A	p.Ser22601Ter	Nonsense	22601	67803	321	A-band (pre-exon 327)	588	421	1		2
596	2	179443349	rs1179816139	GA	G	ENST00000589042.1	c.68317delT	p.Ser22773LeufsTer26	c.68317delT	p.Ser22773LeufsTer26	Frameshift	22798	68394	323	A-band (pre-exon 327)	198	133	1		1
597	2	179443347	rs1473535982	G	GT	ENST00000589042.1	c.68319_68320insA	p.Pro22774ThrfsTer21	c.68319_68320insA	p.Pro22774ThrfsTer21	Frameshift	22794	68382	323	A-band (pre-exon 327)	198	145	1		1
598	2	179442793	rs371678190	G	A	ENST00000589042.1	c.68449C>T	p.Arg22817Ter	c.68449C>T	p.Arg22817Ter	Nonsense	22817	68451	323	A-band (pre-exon 327)	198	76	1	Pathogenic/Likely pathogenic	1
599	2	179442757	rs1370805955	GC	G	ENST00000589042.1	c.68484delG	p.Lys22828AsnfsTer26	c.68484delG	p.Lys22828AsnfsTer26	Frameshift	22853	68559	324	A-band (pre-exon 327)	297	265	1	Pathogenic/Likely pathogenic	1
600	2	179442173	rs757603460	G	GGTAT	ENST00000589042.1	c.68885_68888dupATAC	p.Ile22964TyrfsTer8	c.68885_68888dupATAC	p.Ile22964TyrfsTer8	Frameshift	22971	68913	325	A-band (pre-exon 327)	588	499	1	Pathogenic/Likely pathogenic	2
601	2	179441790	rs1465102255	GA	G	ENST00000589042.1	c.69271delT	p.Ser23091LeufsTer27	c.69271delT	p.Ser23091LeufsTer27	Frameshift	23117	69351	325	A-band (pre-exon 327)	588	61	1		1
602	2	179441550	rs1291311240	CA	C	ENST00000589042.1	c.69420delT	p.Gly23141AlafsTer36	c.69420delT	p.Gly23141AlafsTer36	Frameshift	23176	69528	326	A-band (pre-exon 327)	303	187	1	Likely pathogenic	3
603	2	179441549	rs1247353236	C	CCTTTT	ENST00000589042.1	c.69421_69422insAAAAG	p.Gly23141GlufsTer38	c.69421_69422insAAAAG	p.Gly23141GlufsTer38	Frameshift	23178	69534	326	A-band (pre-exon 327)	303	181	1	Likely pathogenic	1
604	2	179441048	rs1213132001	C	A	ENST00000589042.1	c.69811G>T	p.Glu23271Ter	c.69811G>T	p.Glu23271Ter	Nonsense	23271	69813	327	A-band (Exon 327)	17106	17008	1		1
605	2	179440697	rs781540455	G	A	ENST00000589042.1	c.70162C>T	p.Arg23388Ter	c.70162C>T	p.Arg23388Ter	Nonsense	23388	70164	327	A-band (Exon 327)	17106	16657	1	Pathogenic/Likely pathogenic	1
606	2	179440644	rs1160706187	A	T	ENST00000589042.1	c.70215T>A	p.Cys23405Ter	c.70215T>A	p.Cys23405Ter	Nonsense	23405	70215	327	A-band (Exon 327)	17106	16606	1		1
607	2	179440412	rs75127555	A	AATAAG	ENST00000589042.1	c.70442_70446dupCTTAT	p.Ser23483LeufsTer29	c.70442_70446dupCTTAT	p.Ser23483LeufsTer29	Frameshift	23511	70533	327	A-band (Exon 327)	17106	16288	1		1
608	2	179440129	rs778166764	T	TCA	ENST00000589042.1	c.70728_70729dupTG	p.Asp23577ValfsTer10	c.70728_70729dupTG	p.Asp23577ValfsTer10	Frameshift	23586	70758	327	A-band (Exon 327)	17106	16063	1		1
609	2	179440125	rs1342674248	CTG	C	ENST00000589042.1	c.70732_70733delCA	p.Gln23578ValfsTer19	c.70732_70733delCA	p.Gln23578ValfsTer19	Frameshift	23596	70788	327	A-band (Exon 327)	17106	16033	1		1
610	2	179439554	rs776889753	TCTGCCGC	T	ENST00000589042.1	c.71298_71304delGCGGCAG	p.Met23766IlefsTer10	c.71298_71304delGCGGCAG	p.Met23766IlefsTer10	Frameshift	23775	71325	327	A-band (Exon 327)	17106	15496	1		1
611	2	179439501	rs750354402	A	C	ENST00000589042.1	c.71358T>G	p.Tyr23786Ter	c.71358T>G	p.Tyr23786Ter	Nonsense	23786	71358	327	A-band (Exon 327)	17106	15463	1		1
612	2	179439257	rs397517689	G	A	ENST00000589042.1	c.71602C>T	p.Arg23868Ter	c.71602C>T	p.Arg23868Ter	Nonsense	23868	71604	327	A-band (Exon 327)	17106	15217	1	Pathogenic/Likely pathogenic	1
613	2	179439160	rs369292052	CG	C	ENST00000589042.1	c.71698delC	p.Arg23900GlyfsTer2	c.71698delC	p.Arg23900GlyfsTer2	Frameshift	23901	71703	327	A-band (Exon 327)	17106	15118	1		1
614	2	179438970	rs1475718239	CTT	C	ENST00000589042.1	c.71887_71888delAA	p.Lys23963GlufsTer5	c.71887_71888delAA	p.Lys23963GlufsTer5	Frameshift	23967	71901	327	A-band (Exon 327)	17106	14920	1		1
615	2	179438189	rs775487933	CA	C	ENST00000589042.1	c.72669delT	p.Asp24224IlefsTer8	c.72669delT	p.Asp24224IlefsTer8	Frameshift	24231	72693	327	A-band (Exon 327)	17106	14128	1	Pathogenic/Likely pathogenic	1
616	2	179438027	rs751319893	T	TAAGA	ENST00000589042.1	c.72828_72831dupTCTT	p.Thr24278SerfsTer3	c.72828_72831dupTCTT	p.Thr24278SerfsTer3	Frameshift	24280	72840	327	A-band (Exon 327)	17106	13981	1	Likely pathogenic	1
617	2	179437658	rs766241881	CA	C	ENST00000589042.1	c.73200delT	p.Tyr24400Ter	c.73200delT	p.Tyr24400Ter	Nonsense	24400	73200	327	A-band (Exon 327)	17106	13621	1		1
618	2	179437261	rs1172579091	TTAGTGACC	T	ENST00000589042.1	c.73590_73597delGGTCACTA	p.Val24531AspfsTer13	c.73590_73597delGGTCACTA	p.Val24531AspfsTer13	Frameshift	24543	73629	327	A-band (Exon 327)	17106	13192	1		1
619	2	179437013	rs794729284	G	A	ENST00000589042.1	c.73846C>T	p.Arg24616Ter	c.73846C>T	p.Arg24616Ter	Nonsense	24616	73848	327	A-band (Exon 327)	17106	12973	1	Pathogenic/Likely pathogenic	1
620	2	179436871	rs1251584453	C	T	ENST00000589042.1	c.73988G>A	p.Trp24663Ter	c.73988G>A	p.Trp24663Ter	Nonsense	24663	73989	327	A-band (Exon 327)	17106	12832	1		1
621	2	179436521	rs794729285	G	A	ENST00000589042.1	c.74338C>T	p.Arg24780Ter	c.74338C>T	p.Arg24780Ter	Nonsense	24780	74340	327	A-band (Exon 327)	17106	12481	1	Pathogenic/Likely pathogenic	1
622	2	179436386	rs1442650629	T	TATCA	ENST00000589042.1	c.74469_74472dupTGAT	p.Ser24825Ter	c.74469_74472dupTGAT	p.Ser24825Ter	Nonsense	24825	74475	327	A-band (Exon 327)	17106	12346	1		1
623	2	179436099	rs1463727152	G	GT	ENST00000589042.1	c.74759_74760insA	p.Ser24921LeufsTer11	c.74759_74760insA	p.Ser24921LeufsTer11	Frameshift	24931	74793	327	A-band (Exon 327)	17106	12028	1		1
624	2	179436091	rs1343078144	TCCCTGGA	T	ENST00000589042.1	c.74761_74767delTCCAGGG	p.Ser24921ThrfsTer23	c.74761_74767delTCCAGGG	p.Ser24921ThrfsTer23	Frameshift	24943	74829	327	A-band (Exon 327)	17106	11992	1		1
625	2	179435975	rs869312116	G	GTGTT	ENST00000589042.1	c.74880_74883dupAACA	p.Pro24962AsnfsTer9	c.74880_74883dupAACA	p.Pro24962AsnfsTer9	Frameshift	24970	74910	327	A-band (Exon 327)	17106	11911	1	Likely pathogenic	1
626	2	179435736	rs753526510	A	T	ENST00000589042.1	c.75123T>A	p.Tyr25041Ter	c.75123T>A	p.Tyr25041Ter	Nonsense	25041	75123	327	A-band (Exon 327)	17106	11698	1	Uncertain significance	1
627	2	179435417	rs778131439	CT	C	ENST00000589042.1	c.75441delA	p.Gly25148ValfsTer11	c.75441delA	p.Gly25148ValfsTer11	Frameshift	25158	75474	327	A-band (Exon 327)	17106	11347	1		1
628	2	179435376	rs775559795	CT	C	ENST00000589042.1	c.75482delA	p.Lys25161ArgfsTer11	c.75482delA	p.Lys25161ArgfsTer11	Frameshift	25171	75513	327	A-band (Exon 327)	17106	11308	1		1
629	2	179435195	rs1227452982	AT	A	ENST00000589042.1	c.75663delA	p.Lys25221AsnfsTer4	c.75663delA	p.Lys25221AsnfsTer4	Frameshift	25224	75672	327	A-band (Exon 327)	17106	11149	1	Pathogenic/Likely pathogenic	1
630	2	179434931	rs772197105	CT	C	ENST00000589042.1	c.75927delA	p.Ala25310LeufsTer7	c.75927delA	p.Ala25310LeufsTer7	Frameshift	25316	75948	327	A-band (Exon 327)	17106	10873	1		1
631	2	179434743	rs774604740	A	AT	ENST00000589042.1	c.76115dupA	p.Asn25372LysfsTer5	c.76115dupA	p.Asn25372LysfsTer5	Frameshift	25376	76128	327	A-band (Exon 327)	17106	10693	1	Conflicting interpretations of pathogenicity	1
632	2	179434715	rs1167088174	C	A	ENST00000589042.1	c.76144G>T	p.Glu25382Ter	c.76144G>T	p.Glu25382Ter	Nonsense	25382	76146	327	A-band (Exon 327)	17106	10675	1		1
633	2	179434657	rs771280351	T	TC	ENST00000589042.1	c.76201dupG	p.Asp25401GlyfsTer5	c.76201dupG	p.Asp25401GlyfsTer5	Frameshift	25405	76215	327	A-band (Exon 327)	17106	10606	1		1
634	2	179434205	rs545954490	G	A	ENST00000589042.1	c.76654C>T	p.Arg25552Ter	c.76654C>T	p.Arg25552Ter	Nonsense	25552	76656	327	A-band (Exon 327)	17106	10165	1	Likely pathogenic	1
635	2	179433994	rs756552975	C	T	ENST00000589042.1	c.76865G>A	p.Trp25622Ter	c.76865G>A	p.Trp25622Ter	Nonsense	25622	76866	327	A-band (Exon 327)	17106	9955	1	Pathogenic/Likely pathogenic	1
636	2	179433979	rs1326573372	A	T	ENST00000589042.1	c.76880T>A	p.Leu25627Ter	c.76880T>A	p.Leu25627Ter	Nonsense	25627	76881	327	A-band (Exon 327)	17106	9940	1		1
637	2	179433713	rs1205409465	A	AG	ENST00000589042.1	c.77145dupC	p.Ser25716LeufsTer8	c.77145dupC	p.Ser25716LeufsTer8	Frameshift	25723	77169	327	A-band (Exon 327)	17106	9652	1	Likely pathogenic	1
638	2	179433674	rs542074139	T	A	ENST00000589042.1	c.77185A>T	p.Lys25729Ter	c.77185A>T	p.Lys25729Ter	Nonsense	25729	77187	327	A-band (Exon 327)	17106	9634	1		7
639	2	179433558	rs1363832000	A	T	ENST00000589042.1	c.77301T>A	p.Tyr25767Ter	c.77301T>A	p.Tyr25767Ter	Nonsense	25767	77301	327	A-band (Exon 327)	17106	9520	1		1
640	2	179433313	rs1181600259	GA	G	ENST00000589042.1	c.77545delT	p.Ser25849HisfsTer38	c.77545delT	p.Ser25849HisfsTer38	Frameshift	25886	77658	327	A-band (Exon 327)	17106	9163	1		1
641	2	179432681	rs794729289	C	A	ENST00000589042.1	c.78178G>T	p.Glu26060Ter	c.78178G>T	p.Glu26060Ter	Nonsense	26060	78180	327	A-band (Exon 327)	17106	8641	1	Pathogenic/Likely pathogenic	1
642	2	179432669	rs767325298	T	A	ENST00000589042.1	c.78190A>T	p.Arg26064Ter	c.78190A>T	p.Arg26064Ter	Nonsense	26064	78192	327	A-band (Exon 327)	17106	8629	1		1
643	2	179432510	rs751230035	C	CA	ENST00000589042.1	c.78348dupT	p.Gly26117TrpfsTer13	c.78348dupT	p.Gly26117TrpfsTer13	Frameshift	26129	78387	327	A-band (Exon 327)	17106	8434	1		1
644	2	179431935	rs1485556692	C	T	ENST00000589042.1	c.78924G>A	p.Trp26308Ter	c.78924G>A	p.Trp26308Ter	Nonsense	26308	78924	327	A-band (Exon 327)	17106	7897	1		1
645	2	179431880	rs1419374180	G	A	ENST00000589042.1	c.78979C>T	p.Arg26327Ter	c.78979C>T	p.Arg26327Ter	Nonsense	26327	78981	327	A-band (Exon 327)	17106	7840	1	Likely pathogenic	1
646	2	179431864	rs1286527505	AGTCGACT	A	ENST00000589042.1	c.78988_78994delAGTCGAC	p.Ser26330LeufsTer11	c.78988_78994delAGTCGAC	p.Ser26330LeufsTer11	Frameshift	26340	79020	327	A-band (Exon 327)	17106	7801	1		1
647	2	179431779	rs1198548375	AC	A	ENST00000589042.1	c.79079delG	p.Arg26360LeufsTer2	c.79079delG	p.Arg26360LeufsTer2	Frameshift	26361	79083	327	A-band (Exon 327)	17106	7738	1		1
648	2	179431565	rs774411587	G	A	ENST00000589042.1	c.79294C>T	p.Arg26432Ter	c.79294C>T	p.Arg26432Ter	Nonsense	26432	79296	327	A-band (Exon 327)	17106	7525	1	Likely pathogenic	2
649	2	179431335	rs765149776	C	T	ENST00000589042.1	c.79524G>A	p.Trp26508Ter	c.79524G>A	p.Trp26508Ter	Nonsense	26508	79524	327	A-band (Exon 327)	17106	7297	1		1
650	2	179431293	rs1401926598	A	C	ENST00000589042.1	c.79566T>G	p.Tyr26522Ter	c.79566T>G	p.Tyr26522Ter	Nonsense	26522	79566	327	A-band (Exon 327)	17106	7255	1		1
651	2	179431254	rs765967126	T	TTC	ENST00000589042.1	c.79604_79605insGA	p.Ile26536LysfsTer2	c.79604_79605insGA	p.Ile26536LysfsTer2	Frameshift	26537	79611	327	A-band (Exon 327)	17106	7210	1		1
652	2	179431247	rs150682764	TA	T	ENST00000589042.1	c.79611delT	p.Thr26538LeufsTer6	c.79611delT	p.Thr26538LeufsTer6	Frameshift	26543	79629	327	A-band (Exon 327)	17106	7192	1		1
653	2	179431247	rs150682764	T	TCTTC	ENST00000589042.1	c.79611_79612insGAAG	p.Thr26538GlufsTer13	c.79611_79612insGAAG	p.Thr26538GlufsTer13	Frameshift	26550	79650	327	A-band (Exon 327)	17106	7171	1		1
654	2	179430977	rs876661400	G	A	ENST00000589042.1	c.79882C>T	p.Arg26628Ter	c.79882C>T	p.Arg26628Ter	Nonsense	26628	79884	327	A-band (Exon 327)	17106	6937	1	Likely pathogenic	1
655	2	179430935		C	A	ENST00000589042.1	c.79924G>T	p.Gly26642Ter	c.79924G>T	p.Gly26642Ter	Nonsense	26642	79926	327	A-band (Exon 327)	17106	6895	1		1
656	2	179430568	rs767562159	CCA	C	ENST00000589042.1	c.80289_80290delTG	p.Phe26763LeufsTer10	c.80289_80290delTG	p.Phe26763LeufsTer10	Frameshift	26772	80316	327	A-band (Exon 327)	17106	6505	1		1
657	2	179430449	rs372959480	GT	G	ENST00000589042.1	c.80409delA	p.Lys26803AsnfsTer41	c.80409delA	p.Lys26803AsnfsTer41	Frameshift	26843	80529	327	A-band (Exon 327)	17106	6292	1		1
658	2	179430143	rs727505284	G	A	ENST00000589042.1	c.80716C>T	p.Arg26906Ter	c.80716C>T	p.Arg26906Ter	Nonsense	26906	80718	327	A-band (Exon 327)	17106	6103	1	Conflicting interpretations of pathogenicity	2
659	2	179429597	rs749610641	GATCTTTTGAGATTGATGTC	G	ENST00000589042.1	c.81243_81261delGACATCAATCTCAAAAGAT	p.Thr27082ArgfsTer10	c.81243_81261delGACATCAATCTCAAAAGAT	p.Thr27082ArgfsTer10	Frameshift	27091	81273	327	A-band (Exon 327)	17106	5548	1	Pathogenic	2
660	2	179429514	rs370168174	GTTCTT	G	ENST00000589042.1	c.81340_81344delAAGAA	p.Lys27114GlnfsTer9	c.81340_81344delAAGAA	p.Lys27114GlnfsTer9	Frameshift	27122	81366	327	A-band (Exon 327)	17106	5455	1	Likely pathogenic	1
661	2	179429430	rs1192471130	A	C	ENST00000589042.1	c.81429T>G	p.Tyr27143Ter	c.81429T>G	p.Tyr27143Ter	Nonsense	27143	81429	327	A-band (Exon 327)	17106	5392	1		1
662	2	179429372	rs565761937	C	A	ENST00000589042.1	c.81487G>T	p.Glu27163Ter	c.81487G>T	p.Glu27163Ter	Nonsense	27163	81489	327	A-band (Exon 327)	17106	5332	1		1
663	2	179429155	rs1310229401	AG	A	ENST00000589042.1	c.81703delC	p.Val27236Ter	c.81703delC	p.Val27236Ter	Nonsense	27236	81708	327	A-band (Exon 327)	17106	5113	1		1
664	2	179429144	rs1408614204	G	A	ENST00000589042.1	c.81715C>T	p.Gln27239Ter	c.81715C>T	p.Gln27239Ter	Nonsense	27239	81717	327	A-band (Exon 327)	17106	5104	1		1
665	2	179428916	rs373533040	C	A	ENST00000589042.1	c.81943G>T	p.Glu27315Ter	c.81943G>T	p.Glu27315Ter	Nonsense	27315	81945	327	A-band (Exon 327)	17106	4876	1	Likely pathogenic	1
666	2	179428619	rs766840243	G	A	ENST00000589042.1	c.82240C>T	p.Arg27414Ter	c.82240C>T	p.Arg27414Ter	Nonsense	27414	82242	327	A-band (Exon 327)	17106	4579	1	Pathogenic/Likely pathogenic	2
667	2	179428493	rs748631385	AG	A	ENST00000589042.1	c.82365delC	p.Leu27456TrpfsTer32	c.82365delC	p.Leu27456TrpfsTer32	Frameshift	27487	82461	327	A-band (Exon 327)	17106	4360	1		1
668	2	179428009	rs1267288410	C	T	ENST00000589042.1	c.82850G>A	p.Trp27617Ter	c.82850G>A	p.Trp27617Ter	Nonsense	27617	82851	327	A-band (Exon 327)	17106	3970	1		1
669	2	179427575	rs781734969	T	A	ENST00000589042.1	c.83284A>T	p.Arg27762Ter	c.83284A>T	p.Arg27762Ter	Nonsense	27762	83286	327	A-band (Exon 327)	17106	3535	1		1
670	2	179427549	rs746546471	A	AG	ENST00000589042.1	c.83309dupC	p.Val27771CysfsTer23	c.83309dupC	p.Val27771CysfsTer23	Frameshift	27793	83379	327	A-band (Exon 327)	17106	3442	1		1
671	2	179426604	rs772842119	G	T	ENST00000589042.1	c.84255C>A	p.Cys28085Ter	c.84255C>A	p.Cys28085Ter	Nonsense	28085	84255	327	A-band (Exon 327)	17106	2566	1	Likely pathogenic	1
672	2	179426493	rs750146750	TC	T	ENST00000589042.1	c.84365delG	p.Gly28122GlufsTer52	c.84365delG	p.Gly28122GlufsTer52	Frameshift	28173	84519	327	A-band (Exon 327)	17106	2302	1	Pathogenic/Likely pathogenic	1
673	2	179426485	rs763653948	TACTC	T	ENST00000589042.1	c.84370_84373delGAGT	p.Glu28124IlefsTer49	c.84370_84373delGAGT	p.Glu28124IlefsTer49	Frameshift	28172	84516	327	A-band (Exon 327)	17106	2305	1	Likely pathogenic	1
674	2	179426254	rs780339011	G	T	ENST00000589042.1	c.84605C>A	p.Ser28202Ter	c.84605C>A	p.Ser28202Ter	Nonsense	28202	84606	327	A-band (Exon 327)	17106	2215	1		1
675	2	179425868	rs1301296729	T	TAAAAC	ENST00000589042.1	c.84990_84991insGTTTT	p.Asn28331ValfsTer19	c.84990_84991insGTTTT	p.Asn28331ValfsTer19	Frameshift	28349	85047	327	A-band (Exon 327)	17106	1774	1		1
676	2	179425866	rs1422704890	ATT	A	ENST00000589042.1	c.84991_84992delAA	p.Asn28331CysfsTer3	c.84991_84992delAA	p.Asn28331CysfsTer3	Frameshift	28333	84999	327	A-band (Exon 327)	17106	1822	1		1
677	2	179425794	rs764935609	TG	T	ENST00000589042.1	c.85064delC	p.Pro28355GlnfsTer4	c.85064delC	p.Pro28355GlnfsTer4	Frameshift	28358	85074	327	A-band (Exon 327)	17106	1747	1		1
678	2	179425769	rs770038577	G	A	ENST00000589042.1	c.85090C>T	p.Arg28364Ter	c.85090C>T	p.Arg28364Ter	Nonsense	28364	85092	327	A-band (Exon 327)	17106	1729	1	Pathogenic/Likely pathogenic	1
679	2	179425627	rs1254349060	TTGTC	T	ENST00000589042.1	c.85228_85231delGACA	p.Asp28410IlefsTer5	c.85228_85231delGACA	p.Asp28410IlefsTer5	Frameshift	28414	85242	327	A-band (Exon 327)	17106	1579	1		1
680	2	179425592	rs769664554	G	A	ENST00000589042.1	c.85267C>T	p.Arg28423Ter	c.85267C>T	p.Arg28423Ter	Nonsense	28423	85269	327	A-band (Exon 327)	17106	1552	1	Likely pathogenic	2
681	2	179425409	rs56330345	CG	C	ENST00000589042.1	c.85449delC	p.Ile28483MetfsTer6	c.85449delC	p.Ile28483MetfsTer6	Frameshift	28488	85464	327	A-band (Exon 327)	17106	1357	1		1
682	2	179425288	rs770028625	CTAAA	C	ENST00000589042.1	c.85567_85570delTTTA	p.Phe28523GlufsTer2	c.85567_85570delTTTA	p.Phe28523GlufsTer2	Frameshift	28524	85572	327	A-band (Exon 327)	17106	1249	1		1
683	2	179425206	rs762286447	TGGAACTGTAAATG	T	ENST00000589042.1	c.85640_85652delCATTTACAGTTCC	p.Pro28547GlnfsTer12	c.85640_85652delCATTTACAGTTCC	p.Pro28547GlnfsTer12	Frameshift	28558	85674	327	A-band (Exon 327)	17106	1147	1	Likely pathogenic	2
684	2	179425150	rs1038148800	CAA	C	ENST00000589042.1	c.85707_85708delTT	p.Cys28570LeufsTer7	c.85707_85708delTT	p.Cys28570LeufsTer7	Frameshift	28576	85728	327	A-band (Exon 327)	17106	1093	1		1
685	2	179424958	rs1453789718	CTT	C	ENST00000589042.1	c.85899_85900delAA	p.Leu28635SerfsTer3	c.85899_85900delAA	p.Leu28635SerfsTer3	Frameshift	28637	85911	327	A-band (Exon 327)	17106	910	1		1
686	2	179424831	rs1410533914	CA	C	ENST00000589042.1	c.86027delT	p.Leu28676ArgfsTer8	c.86027delT	p.Leu28676ArgfsTer8	Frameshift	28683	86049	327	A-band (Exon 327)	17106	772	1		1
687	2	179424805	rs1235914486	CCA	C	ENST00000589042.1	c.86052_86053delTG	p.Gly28685IlefsTer9	c.86052_86053delTG	p.Gly28685IlefsTer9	Frameshift	28693	86079	327	A-band (Exon 327)	17106	742	1		1
688	2	179424782	rs1285329277	A	AT	ENST00000589042.1	c.86076dupA	p.Ser28693IlefsTer2	c.86076dupA	p.Ser28693IlefsTer2	Frameshift	28694	86082	327	A-band (Exon 327)	17106	739	1	Pathogenic	2
689	2	179424743	rs794729384	G	A	ENST00000589042.1	c.86116C>T	p.Arg28706Ter	c.86116C>T	p.Arg28706Ter	Nonsense	28706	86118	327	A-band (Exon 327)	17106	703	1	Pathogenic/Likely pathogenic	1
690	2	179424331	rs752378132	A	C	ENST00000589042.1	c.86528T>G	p.Leu28843Ter	c.86528T>G	p.Leu28843Ter	Nonsense	28843	86529	327	A-band (Exon 327)	17106	292	1	Likely pathogenic	1
691	2	179424113	rs1415420768	AATAG	A	ENST00000589042.1	c.86742_86745delCTAT	p.Tyr28915ThrfsTer22	c.86742_86745delCTAT	p.Tyr28915ThrfsTer22	Frameshift	28936	86808	327	A-band (Exon 327)	17106	13	1	Likely pathogenic	1
692	2	179423146	rs776065839	G	A	ENST00000589042.1	c.87040C>T	p.Arg29014Ter	c.87040C>T	p.Arg29014Ter	Nonsense	29014	87042	328	A-band (post-exon 327)	297	76	1	Pathogenic	2
693	2	179422842	rs957775712	CT	C	ENST00000589042.1	c.87238delA	p.Arg29080GlufsTer10	c.87238delA	p.Arg29080GlufsTer10	Frameshift	29089	87267	329	A-band (post-exon 327)	588	439	1		1
694	2	179422548	rs1444995141	CTT	C	ENST00000589042.1	c.87531_87532delAA	p.Glu29179AsnfsTer8	c.87531_87532delAA	p.Glu29179AsnfsTer8	Frameshift	29186	87558	329	A-band (post-exon 327)	588	148	1		1
695	2	179422465	rs1364550008	C	A	ENST00000589042.1	c.87616G>T	p.Glu29206Ter	c.87616G>T	p.Glu29206Ter	Nonsense	29206	87618	329	A-band (post-exon 327)	588	88	1	Likely pathogenic	1
696	2	179421989	rs752751417	C	CA	ENST00000589042.1	c.87999dupT	p.Asp29334Ter	c.87999dupT	p.Asp29334Ter	Nonsense	29334	88002	330	A-band (post-exon 327)	303	7	1		1
697	2	179421686	rs1333443235	CAGAGATGATGAATT	C	ENST00000589042.1	c.88181_88194delAATTCATCATCTCT	p.Gln29394ArgfsTer9	c.88181_88194delAATTCATCATCTCT	p.Gln29394ArgfsTer9	Frameshift	29402	88206	331	A-band (post-exon 327)	297	100	1		1
698	2	179419765	rs869025546	C	T	ENST00000589042.1	c.88421G>A	p.Trp29474Ter	c.88421G>A	p.Trp29474Ter	Nonsense	29474	88422	332	A-band (post-exon 327)	288	172	1	Likely pathogenic	7
699	2	179419725	rs776103871	CA	C	ENST00000589042.1	c.88460delT	p.Val29487GlyfsTer27	c.88460delT	p.Val29487GlyfsTer27	Frameshift	29513	88539	332	A-band (post-exon 327)	288	55	1		1
700	2	179419346	rs770584664	TG	T	ENST00000589042.1	c.88727delC	p.Thr29576LysfsTer36	c.88727delC	p.Thr29576LysfsTer36	Frameshift	29611	88833	333	A-band (post-exon 327)	300	61	1		1
701	2	179419237	rs794729300	T	A	ENST00000589042.1	c.88837A>T	p.Lys29613Ter	c.88837A>T	p.Lys29613Ter	Nonsense	29613	88839	333	A-band (post-exon 327)	300	55	1	Pathogenic/Likely pathogenic	1
702	2	179418778	rs1488298293	GTCTCTTT	G	ENST00000589042.1	c.89053_89059delAAAGAGA	p.Lys29685LeufsTer9	c.89053_89059delAAAGAGA	p.Lys29685LeufsTer9	Frameshift	29693	89079	334	A-band (post-exon 327)	303	118	1		1
703	2	179418747	rs1294863159	TC	T	ENST00000589042.1	c.89090delG	p.Gly29697AspfsTer15	c.89090delG	p.Gly29697AspfsTer15	Frameshift	29711	89133	334	A-band (post-exon 327)	303	64	1		1
704	2	179418467	rs1179247052	C	T	ENST00000589042.1	c.89265G>A	p.Trp29755Ter	c.89265G>A	p.Trp29755Ter	Nonsense	29755	89265	335	A-band (post-exon 327)	306	238	1	Likely pathogenic	2
705	2	179418438	rs761150654	GCA	G	ENST00000589042.1	c.89292_89293delTG	p.Ala29765CysfsTer61	c.89292_89293delTG	p.Ala29765CysfsTer61	Frameshift	29825	89475	335	A-band (post-exon 327)	306	28	1		1
706	2	179417723	rs869312081	ATAAT	A	ENST00000589042.1	c.89900_89903delATTA	p.Asn29967MetfsTer27	c.89900_89903delATTA	p.Asn29967MetfsTer27	Frameshift	29993	89979	336	A-band (post-exon 327)	1767	1291	1	Likely pathogenic	2
707	2	179417299	rs1466906853	C	A	ENST00000589042.1	c.90328G>T	p.Gly30110Ter	c.90328G>T	p.Gly30110Ter	Nonsense	30110	90330	336	A-band (post-exon 327)	1767	940	1		1
708	2	179417256	rs1213290902	TC	T	ENST00000589042.1	c.90370delG	p.Glu30124AsnfsTer20	c.90370delG	p.Glu30124AsnfsTer20	Frameshift	30143	90429	336	A-band (post-exon 327)	1767	841	1		1
709	2	179416717	rs773538148	T	A	ENST00000589042.1	c.90910A>T	p.Arg30304Ter	c.90910A>T	p.Arg30304Ter	Nonsense	30304	90912	336	A-band (post-exon 327)	1767	358	1	Likely pathogenic	1
710	2	179416526	rs776659415	ATTTC	A	ENST00000589042.1	c.91097_91100delGAAA	p.Arg30366IlefsTer24	c.91097_91100delGAAA	p.Arg30366IlefsTer24	Frameshift	30389	91167	336	A-band (post-exon 327)	1767	103	1	Likely pathogenic	1
711	2	179414908	rs1314966774	T	A	ENST00000589042.1	c.91657A>T	p.Arg30553Ter	c.91657A>T	p.Arg30553Ter	Nonsense	30553	91659	338	A-band (post-exon 327)	288	193	1		1
712	2	179414849	rs779129892	A	AT	ENST00000589042.1	c.91715dupA	p.Asn30572LysfsTer16	c.91715dupA	p.Asn30572LysfsTer16	Frameshift	30587	91761	338	A-band (post-exon 327)	288	91	1	Conflicting interpretations of pathogenicity	1
713	2	179414573	rs888849578	GC	G	ENST00000589042.1	c.91875delG	p.Pro30626GlnfsTer2	c.91875delG	p.Pro30626GlnfsTer2	Frameshift	30627	91881	339	A-band (post-exon 327)	300	271	1	Pathogenic	1
714	2	179414529	rs1438295177	CCA	C	ENST00000589042.1	c.91918_91919delTG	p.Trp30640ValfsTer7	c.91918_91919delTG	p.Trp30640ValfsTer7	Frameshift	30646	91938	339	A-band (post-exon 327)	300	214	1		1
715	2	179414301	rs571796531	TTG	T	ENST00000589042.1	c.92146_92147delCA	p.Gln30716IlefsTer5	c.92146_92147delCA	p.Gln30716IlefsTer5	Frameshift	30720	92160	340	A-band (post-exon 327)	2067	2059	1		1
716	2	179414174	rs1356531515	CT	C	ENST00000589042.1	c.92178delA	p.Glu30727AsnfsTer5	c.92178delA	p.Glu30727AsnfsTer5	Frameshift	30731	92193	340	A-band (post-exon 327)	2067	2026	1		1
717	2	179414065	rs1294499811	CTT	C	ENST00000589042.1	c.92286_92287delAA	p.Ser30763HisfsTer14	c.92286_92287delAA	p.Ser30763HisfsTer14	Frameshift	30776	92328	340	A-band (post-exon 327)	2067	1891	1		1
718	2	179414064	rs756367933	G	GCTTTT	ENST00000589042.1	c.92284_92288dupAAAAG	p.Ser30763ArgfsTer7	c.92284_92288dupAAAAG	p.Ser30763ArgfsTer7	Frameshift	30769	92307	340	A-band (post-exon 327)	2067	1912	1	Conflicting interpretations of pathogenicity	2
719	2	179414036	rs794729301	G	A	ENST00000589042.1	c.92317C>T	p.Arg30773Ter	c.92317C>T	p.Arg30773Ter	Nonsense	30773	92319	340	A-band (post-exon 327)	2067	1900	1	Pathogenic/Likely pathogenic	1
720	2	179413721	rs886039145	T	TC	ENST00000589042.1	c.92631dupG	p.Lys30878GlufsTer8	c.92631dupG	p.Lys30878GlufsTer8	Frameshift	30885	92655	340	A-band (post-exon 327)	2067	1564	1	Pathogenic/Likely pathogenic	1
721	2	179413670	rs869312065	G	A	ENST00000589042.1	c.92683C>T	p.Arg30895Ter	c.92683C>T	p.Arg30895Ter	Nonsense	30895	92685	340	A-band (post-exon 327)	2067	1534	1	Likely pathogenic	1
722	2	179413214	rs1416323929	G	A	ENST00000589042.1	c.93139C>T	p.Arg31047Ter	c.93139C>T	p.Arg31047Ter	Nonsense	31047	93141	340	A-band (post-exon 327)	2067	1078	1		1
723	2	179413193	rs1049541565	C	A	ENST00000589042.1	c.93160G>T	p.Glu31054Ter	c.93160G>T	p.Glu31054Ter	Nonsense	31054	93162	340	A-band (post-exon 327)	2067	1057	1		1
724	2	179413187	rs72648250	G	A	ENST00000589042.1	c.93166C>T	p.Arg31056Ter	c.93166C>T	p.Arg31056Ter	Nonsense	31056	93168	340	A-band (post-exon 327)	2067	1051	1	Pathogenic/Likely pathogenic	1
725	2	179413020	rs752118339	TG	T	ENST00000589042.1	c.93332delC	p.Thr31111LysfsTer22	c.93332delC	p.Thr31111LysfsTer22	Frameshift	31132	93396	340	A-band (post-exon 327)	2067	823	1		1
726	2	179412542	rs765855837	TTC	T	ENST00000589042.1	c.93809_93810delGA	p.Arg31270AsnfsTer12	c.93809_93810delGA	p.Arg31270AsnfsTer12	Frameshift	31281	93843	340	A-band (post-exon 327)	2067	376	1		1
727	2	179412503	rs762477241	CAG	C	ENST00000589042.1	c.93848_93849delCT	p.Ser31283TrpfsTer14	c.93848_93849delCT	p.Ser31283TrpfsTer14	Frameshift	31296	93888	340	A-band (post-exon 327)	2067	331	1		1
728	2	179412252	rs1305648131	TTGAG	T	ENST00000589042.1	c.94097_94100delCTCA	p.Thr31366LysfsTer29	c.94097_94100delCTCA	p.Thr31366LysfsTer29	Frameshift	31394	94182	340	A-band (post-exon 327)	2067	37	1		1
729	2	179412245	rs568049899	CTTTAA	C	ENST00000589042.1	c.94103_94107delTTAAA	p.Ile31368SerfsTer34	c.94103_94107delTTAAA	p.Ile31368SerfsTer34	Frameshift	31401	94203	340	A-band (post-exon 327)	2067	16	1	Pathogenic/Likely pathogenic	2
730	2	179412199	rs548010682	G	C	ENST00000589042.1	c.94154C>G	p.Ser31385Ter	c.94154C>G	p.Ser31385Ter	Nonsense	31385	94155	340	A-band (post-exon 327)	2067	64	1		1
731	2	179412185	rs201188767	CA	C	ENST00000589042.1	c.94167delT	p.Phe31389LeufsTer7	c.94167delT	p.Phe31389LeufsTer7	Frameshift	31395	94185	340	A-band (post-exon 327)	2067	34	1		1
732	2	179411921	rs1429264347	C	T	ENST00000589042.1	c.94331G>A	p.Trp31444Ter	c.94331G>A	p.Trp31444Ter	Nonsense	31444	94332	341	A-band (post-exon 327)	303	190	1		1
733	2	179411199	rs561946873	A	C	ENST00000589042.1	c.94859T>G	p.Leu31620Ter	c.94859T>G	p.Leu31620Ter	Nonsense	31620	94860	343	A-band (post-exon 327)	291	259	1		1
734	2	179411060	rs1435716703	A	T	ENST00000589042.1	c.94998T>A	p.Tyr31666Ter	c.94998T>A	p.Tyr31666Ter	Nonsense	31666	94998	343	A-band (post-exon 327)	291	121	1		1
735	2	179411050	rs1322596650	G	A	ENST00000589042.1	c.95008C>T	p.Arg31670Ter	c.95008C>T	p.Arg31670Ter	Nonsense	31670	95010	343	A-band (post-exon 327)	291	109	1	Pathogenic	1
736	2	179411016	rs780124773	CT	C	ENST00000589042.1	c.95041delA	p.Ser31681ValfsTer8	c.95041delA	p.Ser31681ValfsTer8	Frameshift	31688	95064	343	A-band (post-exon 327)	291	55	1		1
737	2	179411002	rs1174834630	AT	A	ENST00000589042.1	c.95055delA	p.Lys31685AsnfsTer4	c.95055delA	p.Lys31685AsnfsTer4	Frameshift	31688	95064	343	A-band (post-exon 327)	291	55	1		1
738	2	179410975	rs376403373	C	CG	ENST00000589042.1	c.95082dupC	p.Gly31695ArgfsTer13	c.95082dupC	p.Gly31695ArgfsTer13	Frameshift	31707	95121	344	A-band (post-exon 327)	297	295	1	Pathogenic	1
739	2	179409182	rs1060500544	CTG	C	ENST00000589042.1	c.95772_95773delCA	p.His31924GlnfsTer3	c.95772_95773delCA	p.His31924GlnfsTer3	Frameshift	31926	95778	346	A-band (post-exon 327)	306	250	1	Likely pathogenic	1
740	2	179408634	rs761789354	AT	A	ENST00000589042.1	c.96236delA	p.Asp32079ValfsTer34	c.96236delA	p.Asp32079ValfsTer34	Frameshift	32112	96336	348	A-band (post-exon 327)	594	568	1		1
741	2	179408191	rs1157303589	A	ACAAGT	ENST00000589042.1	c.96504_96508dupACTTG	p.Val32170AspfsTer3	c.96504_96508dupACTTG	p.Val32170AspfsTer3	Frameshift	32172	96516	348	A-band (post-exon 327)	594	388	1		1
742	2	179408003	rs781171206	G	A	ENST00000589042.1	c.96697C>T	p.Arg32233Ter	c.96697C>T	p.Arg32233Ter	Nonsense	32233	96699	348	A-band (post-exon 327)	594	205	1	Likely pathogenic	1
743	2	179407808	rs201108270	G	A	ENST00000589042.1	c.96892C>T	p.Gln32298Ter	c.96892C>T	p.Gln32298Ter	Nonsense	32298	96894	348	A-band (post-exon 327)	594	10	1	Uncertain significance	1
744	2	179407554	rs539206860	CAAAGAACCAGG	C	ENST00000589042.1	c.97016_97026delCCTGGTTCTTT	p.Ser32339CysfsTer4	c.97016_97026delCCTGGTTCTTT	p.Ser32339CysfsTer4	Frameshift	32342	97026	349	A-band (post-exon 327)	288	166	1		1
745	2	179407450	rs748382770	G	GTA	ENST00000589042.1	c.97129_97130dupTA	p.Leu32379HisfsTer4	c.97129_97130dupTA	p.Leu32379HisfsTer4	Frameshift	32382	97146	349	A-band (post-exon 327)	288	46	1	Likely pathogenic	1
746	2	179407168	rs767837705	G	A	ENST00000589042.1	c.97315C>T	p.Gln32439Ter	c.97315C>T	p.Gln32439Ter	Nonsense	32439	97317	350	A-band (post-exon 327)	300	175	1	Likely pathogenic	1
747	2	179407073	rs886055228	A	AT	ENST00000589042.1	c.97409dupA	p.Tyr32470Ter	c.97409dupA	p.Tyr32470Ter	Nonsense	32470	97410	350	A-band (post-exon 327)	300	82	1		1
748	2	179406294	rs768612570	C	A	ENST00000589042.1	c.97510G>T	p.Glu32504Ter	c.97510G>T	p.Glu32504Ter	Nonsense	32504	97512	351	A-band (post-exon 327)	303	283	1		1
749	2	179405080	rs1301441435	G	A	ENST00000589042.1	c.97813C>T	p.Gln32605Ter	c.97813C>T	p.Gln32605Ter	Nonsense	32605	97815	352	A-band (post-exon 327)	303	283	1		1
750	2	179405070	rs757187219	CTT	C	ENST00000589042.1	c.97821_97822delAA	p.Arg32608SerfsTer3	c.97821_97822delAA	p.Arg32608SerfsTer3	Frameshift	32610	97830	352	A-band (post-exon 327)	303	268	1		1
751	2	179404617	rs1275153634	G	GGTAA	ENST00000589042.1	c.98171_98174dupTTAC	p.Ile32726TyrfsTer13	c.98171_98174dupTTAC	p.Ile32726TyrfsTer13	Frameshift	32738	98214	353	A-band (post-exon 327)	585	469	1	Likely pathogenic	1
752	2	179404492	rs772061676	CT	C	ENST00000589042.1	c.98299delA	p.Arg32767GlyfsTer26	c.98299delA	p.Arg32767GlyfsTer26	Frameshift	32792	98376	353	A-band (post-exon 327)	585	307	1	Likely pathogenic	1
753	2	179404491	rs995110630	CCT	C	ENST00000589042.1	c.98299_98300delAG	p.Arg32767GlyfsTer2	c.98299_98300delAG	p.Arg32767GlyfsTer2	Frameshift	32768	98304	353	A-band (post-exon 327)	585	379	1	Pathogenic/Likely pathogenic	1
754	2	179404286	rs869312085	G	A	ENST00000589042.1	c.98506C>T	p.Arg32836Ter	c.98506C>T	p.Arg32836Ter	Nonsense	32836	98508	353	A-band (post-exon 327)	585	175	1	Likely pathogenic	2
755	2	179404241	rs553821887	G	A	ENST00000589042.1	c.98551C>T	p.Arg32851Ter	c.98551C>T	p.Arg32851Ter	Nonsense	32851	98553	353	A-band (post-exon 327)	585	130	1	Conflicting interpretations of pathogenicity	1
756	2	179403949	rs763344306	C	A	ENST00000589042.1	c.98713G>T	p.Glu32905Ter	c.98713G>T	p.Glu32905Ter	Nonsense	32905	98715	354	A-band (post-exon 327)	306	274	1		1
757	2	179403561	rs727504535	GT	G	ENST00000589042.1	c.98994delA	p.Lys32998AsnfsTer63	c.98994delA	p.Lys32998AsnfsTer63	Frameshift	33060	99180	355	A-band (post-exon 327)	300	109	1	Pathogenic/Likely pathogenic	1
758	2	179403492	rs779645034	GT	G	ENST00000589042.1	c.99063delA	p.Lys33021AsnfsTer40	c.99063delA	p.Lys33021AsnfsTer40	Frameshift	33060	99180	355	A-band (post-exon 327)	300	109	1	Likely pathogenic	2
759	2	179403439	rs1198140983	CTG	C	ENST00000589042.1	c.99115_99116delCA	p.Gln33039ValfsTer11	c.99115_99116delCA	p.Gln33039ValfsTer11	Frameshift	33049	99147	355	A-band (post-exon 327)	300	142	1		1
760	2	179402566	rs746362922	TGG	T	ENST00000589042.1	c.99366_99367delCC	p.Cys33122Ter	c.99366_99367delCC	p.Cys33122Ter	Nonsense	33122	99366	356	A-band (post-exon 327)	576	499	1		1
761	2	179401950	rs762113070	C	A	ENST00000589042.1	c.99886G>T	p.Gly33296Ter	c.99886G>T	p.Gly33296Ter	Nonsense	33296	99888	357	A-band (post-exon 327)	306	283	1		1
762	2	179401900	rs1294718974	C	T	ENST00000589042.1	c.99936G>A	p.Trp33312Ter	c.99936G>A	p.Trp33312Ter	Nonsense	33312	99936	357	A-band (post-exon 327)	306	235	1		2
763	2	179401870	rs775769503	C	T	ENST00000589042.1	c.99966G>A	p.Trp33322Ter	c.99966G>A	p.Trp33322Ter	Nonsense	33322	99966	357	A-band (post-exon 327)	306	205	1		1
764	2	179401132	rs1168878579	G	A	ENST00000589042.1	c.100342C>T	p.Arg33448Ter	c.100342C>T	p.Arg33448Ter	Nonsense	33448	100344	358	A-band (post-exon 327)	594	421	1		1
765	2	179401035	rs766235561	TC	T	ENST00000589042.1	c.100438delG	p.Glu33480LysfsTer23	c.100438delG	p.Glu33480LysfsTer23	Frameshift	33502	100506	358	A-band (post-exon 327)	594	259	1		1
766	2	179400887	rs1064793560	C	T	ENST00000589042.1	c.100587G>A	p.Trp33529Ter	c.100587G>A	p.Trp33529Ter	Nonsense	33529	100587	358	A-band (post-exon 327)	594	178	1	Likely pathogenic	2
767	2	179400517	rs1057518195	G	A	ENST00000589042.1	c.100825C>T	p.Arg33609Ter	c.100825C>T	p.Arg33609Ter	Nonsense	33609	100827	359	M-band	5609	5547	1	Pathogenic/Likely pathogenic	1
768	2	179400235	rs766265889	G	A	ENST00000589042.1	c.101107C>T	p.Arg33703Ter	c.101107C>T	p.Arg33703Ter	Nonsense	33703	101109	359	M-band	5609	5265	1	Likely pathogenic	2
769	2	179399560	rs1387987435	GA	G	ENST00000589042.1	c.101781delT	p.Gln33928SerfsTer31	c.101781delT	p.Gln33928SerfsTer31	Frameshift	33958	101874	359	M-band	5609	4500	1		1
770	2	179399345	rs764821435	C	T	ENST00000589042.1	c.101997G>A	p.Trp33999Ter	c.101997G>A	p.Trp33999Ter	Nonsense	33999	101997	359	M-band	5609	4377	1		1
771	2	179399263	rs1174763065	TA	T	ENST00000589042.1	c.102078delT	p.Asn34026LysfsTer3	c.102078delT	p.Asn34026LysfsTer3	Frameshift	34028	102084	359	M-band	5609	4290	1		1
772	2	179399164	rs373945220	ATT	A	ENST00000589042.1	c.102176_102177delAA	p.Lys34059IlefsTer24	c.102176_102177delAA	p.Lys34059IlefsTer24	Frameshift	34082	102246	359	M-band	5609	4128	1		1
773	2	179399119	rs777288641	G	A	ENST00000589042.1	c.102223C>T	p.Gln34075Ter	c.102223C>T	p.Gln34075Ter	Nonsense	34075	102225	359	M-band	5609	4149	1		1
774	2	179399071	rs140319117	G	GGT	ENST00000589042.1	c.102269_102270dupAC	p.Arg34091ThrfsTer8	c.102269_102270dupAC	p.Arg34091ThrfsTer8	Frameshift	34098	102294	359	M-band	5609	4080	1	Likely pathogenic	1
775	2	179398819	rs752697861	G	A	ENST00000589042.1	c.102523C>T	p.Arg34175Ter	c.102523C>T	p.Arg34175Ter	Nonsense	34175	102525	359	M-band	5609	3849	1	Pathogenic/Likely pathogenic	1
776	2	179398379	rs528502993	G	GTTGA	ENST00000589042.1	c.102959_102962dupTCAA	p.Ser34322GlnfsTer7	c.102959_102962dupTCAA	p.Ser34322GlnfsTer7	Frameshift	34328	102984	359	M-band	5609	3390	1		1
777	2	179398110	rs72629784	A	AT	ENST00000589042.1	c.103231dupA	p.Ile34411AsnfsTer4	c.103231dupA	p.Ile34411AsnfsTer4	Frameshift	34414	103242	359	M-band	5609	3132	1		1
778	2	179397988	rs1182227611	G	A	ENST00000589042.1	c.103354C>T	p.Gln34452Ter	c.103354C>T	p.Gln34452Ter	Nonsense	34452	103356	359	M-band	5609	3018	1		1
779	2	179397981	rs760768093	TC	T	ENST00000589042.1	c.103360delG	p.Glu34454AsnfsTer3	c.103360delG	p.Glu34454AsnfsTer3	Frameshift	34456	103368	359	M-band	5609	3006	1	Pathogenic/Likely pathogenic	7
780	2	179397934	rs769023413	C	A	ENST00000589042.1	c.103408G>T	p.Glu34470Ter	c.103408G>T	p.Glu34470Ter	Nonsense	34470	103410	359	M-band	5609	2964	1	Uncertain significance	1
781	2	179397931	rs201490616	G	A	ENST00000589042.1	c.103411C>T	p.Arg34471Ter	c.103411C>T	p.Arg34471Ter	Nonsense	34471	103413	359	M-band	5609	2961	1		1
782	2	179397571	rs967542291	G	A	ENST00000589042.1	c.103771C>T	p.Arg34591Ter	c.103771C>T	p.Arg34591Ter	Nonsense	34591	103773	359	M-band	5609	2601	1	Likely pathogenic	2
783	2	179397397	rs995029896	GGT	G	ENST00000589042.1	c.103943_103944delAC	p.Tyr34648SerfsTer3	c.103943_103944delAC	p.Tyr34648SerfsTer3	Frameshift	34650	103950	359	M-band	5609	2424	1		6
784	2	179397397	rs995029896	G	A	ENST00000589042.1	c.103945C>T	p.Arg34649Ter	c.103945C>T	p.Arg34649Ter	Nonsense	34649	103947	359	M-band	5609	2427	1	Likely pathogenic	2
785	2	179397396	rs397517788	C	CCCCAA	ENST00000589042.1	c.103945_103946insTTGGG	p.Arg34649LeufsTer25	c.103945_103946insTTGGG	p.Arg34649LeufsTer25	Frameshift	34673	104019	359	M-band	5609	2355	1		6
786	2	179397332	rs751039219	G	T	ENST00000589042.1	c.104010C>A	p.Tyr34670Ter	c.104010C>A	p.Tyr34670Ter	Nonsense	34670	104010	359	M-band	5609	2364	1	Likely pathogenic	1
787	2	179397317		TC	T	ENST00000589042.1	c.104024delG	p.Arg34675LysfsTer15	c.104024delG	p.Arg34675LysfsTer15	Frameshift	34689	104067	359	M-band	5609	2307	1		1
788	2	179397250	rs727504184	G	A	ENST00000589042.1	c.104092C>T	p.Arg34698Ter	c.104092C>T	p.Arg34698Ter	Nonsense	34698	104094	359	M-band	5609	2280	1	Conflicting interpretations of pathogenicity	1
789	2	179397158	rs778327538	A	C	ENST00000589042.1	c.104184T>G	p.Tyr34728Ter	c.104184T>G	p.Tyr34728Ter	Nonsense	34728	104184	359	M-band	5609	2190	1		1
790	2	179397105		AG	A	ENST00000589042.1	c.104236delC	p.Leu34746Ter	c.104236delC	p.Leu34746Ter	Nonsense	34746	104238	359	M-band	5609	2136	1		1
791	2	179396942	rs747662439	TC	T	ENST00000589042.1	c.104399delG	p.Arg34800LysfsTer10	c.104399delG	p.Arg34800LysfsTer10	Frameshift	34809	104427	359	M-band	5609	1947	1	Conflicting interpretations of pathogenicity	3
792	2	179396929	rs750519430	G	A	ENST00000589042.1	c.104413C>T	p.Arg34805Ter	c.104413C>T	p.Arg34805Ter	Nonsense	34805	104415	359	M-band	5609	1959	1	Pathogenic/Likely pathogenic	2
793	2	179396922	rs973111888	CTT	C	ENST00000589042.1	c.104418_104419delAA	p.Glu34808SerfsTer8	c.104418_104419delAA	p.Glu34808SerfsTer8	Frameshift	34815	104445	359	M-band	5609	1929	1		1
794	2	179396801	rs750079478	A	AATAT	ENST00000589042.1	c.104540_104541insATAT	p.Tyr34847Ter	c.104540_104541insATAT	p.Tyr34847Ter	Nonsense	34847	104541	359	M-band	5609	1833	1		1
795	2	179396617	rs779685038	AAAAGATATCAAATCTTGCAGACCTCT	A	ENST00000589042.1	c.104699_104724delAGAGGTCTGCAAGATTTGATATCTTT	p.Glu34900ValfsTer4	c.104699_104724delAGAGGTCTGCAAGATTTGATATCTTT	p.Glu34900ValfsTer4	Frameshift	34903	104709	359	M-band	5609	1665	1		2
796	2	179396614	rs758264406	TG	T	ENST00000589042.1	c.104727delC	p.Arg34910GlyfsTer5	c.104727delC	p.Arg34910GlyfsTer5	Frameshift	34914	104742	359	M-band	5609	1632	1		2
797	2	179396542	rs1461686325	G	A	ENST00000589042.1	c.104800C>T	p.Gln34934Ter	c.104800C>T	p.Gln34934Ter	Nonsense	34934	104802	359	M-band	5609	1572	1		1
798	2	179396474	rs776187240	GC	G	ENST00000589042.1	c.104867delG	p.Gly34956AlafsTer8	c.104867delG	p.Gly34956AlafsTer8	Frameshift	34963	104889	359	M-band	5609	1485	1		1
799	2	179396155		C	CA	ENST00000589042.1	c.105186dupT	p.Ala35063CysfsTer6	c.105186dupT	p.Ala35063CysfsTer6	Frameshift	35068	105204	359	M-band	5609	1170	1	Likely pathogenic	2
800	2	179396146	rs1455514219	AT	A	ENST00000589042.1	c.105195delA	p.Ser35066HisfsTer17	c.105195delA	p.Ser35066HisfsTer17	Frameshift	35082	105246	359	M-band	5609	1128	1		1
801	2	179395991	rs750313189	TTTTTCTTCCA	T	ENST00000589042.1	c.105341_105350delTGGAAGAAAA	p.Leu35114HisfsTer16	c.105341_105350delTGGAAGAAAA	p.Leu35114HisfsTer16	Frameshift	35129	105387	359	M-band	5609	987	1		1
802	2	179395919	rs534484592	G	C	ENST00000589042.1	c.105423C>G	p.Tyr35141Ter	c.105423C>G	p.Tyr35141Ter	Nonsense	35141	105423	359	M-band	5609	951	1	Pathogenic/Likely pathogenic	1
803	2	179395856	rs1201789108	C	T	ENST00000589042.1	c.105486G>A	p.Trp35162Ter	c.105486G>A	p.Trp35162Ter	Nonsense	35162	105486	359	M-band	5609	888	1		1
804	2	179395588	rs863224937	G	A	ENST00000589042.1	c.105754C>T	p.Arg35252Ter	c.105754C>T	p.Arg35252Ter	Nonsense	35252	105756	359	M-band	5609	618	1	Pathogenic/Likely pathogenic	2
805	2	179395536	rs1239639956	GT	G	ENST00000589042.1	c.105805delA	p.Thr35269GlnfsTer24	c.105805delA	p.Thr35269GlnfsTer24	Frameshift	35292	105876	359	M-band	5609	498	1	Conflicting interpretations of pathogenicity	2
806	2	179395536	rs1239639956	GTC	G	ENST00000589042.1	c.105804_105805delGA	p.Glu35268AspfsTer30	c.105804_105805delGA	p.Glu35268AspfsTer30	Frameshift	35297	105891	359	M-band	5609	483	1		1
807	2	179395527	rs759645441	GT	G	ENST00000589042.1	c.105814delA	p.Thr35272HisfsTer21	c.105814delA	p.Thr35272HisfsTer21	Frameshift	35292	105876	359	M-band	5609	498	1		2
808	2	179395420	rs1396734649	CA	C	ENST00000589042.1	c.105921delT	p.Glu35308LysfsTer5	c.105921delT	p.Glu35308LysfsTer5	Frameshift	35312	105936	359	M-band	5609	438	1		1
809	2	179395407	rs779948923	A	C	ENST00000589042.1	c.105935T>G	p.Leu35312Ter	c.105935T>G	p.Leu35312Ter	Nonsense	35312	105936	359	M-band	5609	438	1	Conflicting interpretations of pathogenicity	3
810	2	179395317	rs1060500560	TA	T	ENST00000589042.1	c.106024delT	p.Tyr35342MetfsTer63	c.106024delT	p.Tyr35342MetfsTer63	Frameshift	35404	106212	359	M-band	5609	162	1		1
811	2	179395282	rs758206532	G	A	ENST00000589042.1	c.106060C>T	p.Gln35354Ter	c.106060C>T	p.Gln35354Ter	Nonsense	35354	106062	359	M-band	5609	312	1		1
812	2	179395264	rs1428236484	CACAA	C	ENST00000589042.1	c.106074_106077delTTGT	p.Cys35359ArgfsTer45	c.106074_106077delTTGT	p.Cys35359ArgfsTer45	Frameshift	35403	106209	359	M-band	5609	165	1		2
813	2	179395063	rs1285334952	G	A	ENST00000589042.1	c.106279C>T	p.Gln35427Ter	c.106279C>T	p.Gln35427Ter	Nonsense	35427	106281	359	M-band	5609	93	1	Likely pathogenic	1
814	2	179394790	rs1464134014	G	GA	ENST00000589042.1	c.106427dupT	p.Glu35478ArgfsTer4	c.106427dupT	p.Glu35478ArgfsTer4	Frameshift	35481	106443	360	M-band	157	88	1		1
815	2	179394742	rs6725673	A	T	ENST00000589042.1	c.106476T>A	p.Cys35492Ter	c.106476T>A	p.Cys35492Ter	Nonsense	35492	106476	360	M-band	157	55	1		1
816	2	179393686	rs767339203	G	A	ENST00000589042.1	c.106792C>T	p.Gln35598Ter	c.106792C>T	p.Gln35598Ter	Nonsense	35598	106794	361	M-band	692	429	1		1
817	2	179393618	rs779780484	TTCGTTTATGC	T	ENST00000589042.1	c.106850_106859delGCATAAACGA	p.Ser35617LysfsTer7	c.106850_106859delGCATAAACGA	p.Ser35617LysfsTer7	Frameshift	35623	106869	361	M-band	692	354	1		1
818	2	179393548	rs1331816073	C	A	ENST00000589042.1	c.106930G>T	p.Glu35644Ter	c.106930G>T	p.Glu35644Ter	Nonsense	35644	106932	361	M-band	692	291	1		1
819	2	179393524	rs565675340	G	A	ENST00000589042.1	c.106954C>T	p.Arg35652Ter	c.106954C>T	p.Arg35652Ter	Nonsense	35652	106956	361	M-band	692	267	1	Pathogenic	3
820	2	179393519	rs369450212	A	T	ENST00000589042.1	c.106959T>A	p.Tyr35653Ter	c.106959T>A	p.Tyr35653Ter	Nonsense	35653	106959	361	M-band	692	264	1		2
821	2	179393376	rs1463107035	G	GCA	ENST00000589042.1	c.107100_107101dupTG	p.Ala35701ValfsTer51	c.107100_107101dupTG	p.Ala35701ValfsTer51	Frameshift	35751	107253	362	M-band	154	124	1		1
822	2	179393329	rs369157062	G	A	ENST00000589042.1	c.107149C>T	p.Gln35717Ter	c.107149C>T	p.Gln35717Ter	Nonsense	35717	107151	361	M-band	692	72	1		1
823	2	179393258	rs1427595954	C	CA	ENST00000589042.1	c.107219dupT	p.Pro35741AlafsTer20	c.107219dupT	p.Pro35741AlafsTer20	Frameshift	35760	107280	362	M-band	154	97	1	Likely pathogenic	1
824	2	179393026	rs778765016	TG	T	ENST00000589042.1	c.107351delC	p.Ser35784Ter	c.107351delC	p.Ser35784Ter	Nonsense	35784	107352	362	M-band	154	25	1		1
825	2	179392275	rs1009131948	G	A	ENST00000589042.1	c.107578C>T	p.Gln35860Ter	c.107578C>T	p.Gln35860Ter	Nonsense	35860	107580	363	M-band	303	100	0.99	Pathogenic/Likely pathogenic	4
826	2	179392224	rs766624923	TA	T	ENST00000589042.1	c.107628delT	p.Asn35876LysfsTer2	c.107628delT	p.Asn35876LysfsTer2	Frameshift	35877	107631	363	M-band	303	49	0.99	Conflicting interpretations of pathogenicity	3
827	2	179392218	rs757082154	G	A	ENST00000589042.1	c.107635C>T	p.Gln35879Ter	c.107635C>T	p.Gln35879Ter	Nonsense	35879	107637	363	M-band	303	43	0.99	Conflicting interpretations of pathogenicity	3
828	2	179392208	rs1179955071	CT	C	ENST00000589042.1	c.107644delA	p.Ser35882AlafsTer11	c.107644delA	p.Ser35882AlafsTer11	Frameshift	35892	107676	363	M-band	303	4	0.99	Likely pathogenic	1
829	2	179391915	rs368277535	C	A	ENST00000589042.1	c.107800G>T	p.Gly35934Ter	c.107800G>T	p.Gly35934Ter	Nonsense	35934	107802	364	M-band	296	174	1	Conflicting interpretations of pathogenicity	1
830	2	179391899	rs762284215	CTG	C	ENST00000589042.1	c.107814_107815delCA	p.His35938GlnfsTer10	c.107814_107815delCA	p.His35938GlnfsTer10	Frameshift	35947	107841	364	M-band	296	135	1		1
831	2	179391897	rs948763815	G	A	ENST00000589042.1	c.107818C>T	p.Gln35940Ter	c.107818C>T	p.Gln35940Ter	Nonsense	35940	107820	364	M-band	296	156	1		1
832	2	179391889	rs771789277	CT	C	ENST00000589042.1	c.107825delA	p.Gln35942ArgfsTer12	c.107825delA	p.Gln35942ArgfsTer12	Frameshift	35953	107859	364	M-band	296	117	1		1
833	2	179391825	rs281864929	GT	G	ENST00000589042.1	c.107889delA	p.Lys35963AsnfsTer9	c.107889delA	p.Lys35963AsnfsTer9	Frameshift	35971	107913	364	M-band	296	63	1	Pathogenic	2
834	2	179391789	rs1259397789	C	A	ENST00000589042.1	c.107926G>T	p.Glu35976Ter	c.107926G>T	p.Glu35976Ter	Nonsense	35976	107928	364	M-band	296	48	1		1
835	2	179391750	rs770506970	G	A	ENST00000589042.1	c.107965C>T	p.Arg35989Ter	c.107965C>T	p.Arg35989Ter	Nonsense	35989	107967	364	M-band	296	9	1	Uncertain significance	1

## Sheet: Table S6
Table S6. Number of cases with TTNtv in gnomAD v2.1.1
TTNtv	All	PSI > 0.9
Frameshift	726	281
Nonsense	1023	676
Total (TTNtv)	1749	957
Proportion in gnomAD v.2.1.1 (N=141,466)	0.0123643	0.00676488

## Sheet: Table S7
Table S7. List of gnomAD cases included in the regional enrichment analysis (PSI > 0.9)
cDNA change (NM_001267550.2)	Protein consequence (NP_001254479.2)	Type	PTC location (codon)	PTC location (cDNA)	Exon	PTC Region	PTC Exon Length	PTC_to_Intron	PSI	Clinvar	Allele count
c.52519G>T	p.Glu17507Ter	Nonsense	17507	52521	276	A-band (pre-exon 327)	300	184	1	N/A	354
c.52519G>T	p.Glu17507Ter	Nonsense	17507	52521	276	A-band (pre-exon 327)	300	184	1	N/A	354
c.52519G>T	p.Glu17507Ter	Nonsense	17507	52521	276	A-band (pre-exon 327)	300	184	1	N/A	354
c.52519G>T	p.Glu17507Ter	Nonsense	17507	52521	276	A-band (pre-exon 327)	300	184	1	N/A	354
c.52519G>T	p.Glu17507Ter	Nonsense	17507	52521	276	A-band (pre-exon 327)	300	184	1	N/A	354
c.52519G>T	p.Glu17507Ter	Nonsense	17507	52521	276	A-band (pre-exon 327)	300	184	1	N/A	354
c.52519G>T	p.Glu17507Ter	Nonsense	17507	52521	276	A-band (pre-exon 327)	300	184	1	N/A	354
c.52519G>T	p.Glu17507Ter	Nonsense	17507	52521	276	A-band (pre-exon 327)	300	184	1	N/A	354
c.52519G>T	p.Glu17507Ter	Nonsense	17507	52521	276	A-band (pre-exon 327)	300	184	1	N/A	354
c.52519G>T	p.Glu17507Ter	Nonsense	17507	52521	276	A-band (pre-exon 327)	300	184	1	N/A	354
c.52519G>T	p.Glu17507Ter	Nonsense	17507	52521	276	A-band (pre-exon 327)	300	184	1	N/A	354
c.52519G>T	p.Glu17507Ter	Nonsense	17507	52521	276	A-band (pre-exon 327)	300	184	1	N/A	354
c.52519G>T	p.Glu17507Ter	Nonsense	17507	52521	276	A-band (pre-exon 327)	300	184	1	N/A	354
c.52519G>T	p.Glu17507Ter	Nonsense	17507	52521	276	A-band (pre-exon 327)	300	184	1	N/A	354
c.52519G>T	p.Glu17507Ter	Nonsense	17507	52521	276	A-band (pre-exon 327)	300	184	1	N/A	354
c.52519G>T	p.Glu17507Ter	Nonsense	17507	52521	276	A-band (pre-exon 327)	300	184	1	N/A	354
c.52519G>T	p.Glu17507Ter	Nonsense	17507	52521	276	A-band (pre-exon 327)	300	184	1	N/A	354
c.52519G>T	p.Glu17507Ter	Nonsense	17507	52521	276	A-band (pre-exon 327)	300	184	1	N/A	354
c.52519G>T	p.Glu17507Ter	Nonsense	17507	52521	276	A-band (pre-exon 327)	300	184	1	N/A	354
c.52519G>T	p.Glu17507Ter	Nonsense	17507	52521	276	A-band (pre-exon 327)	300	184	1	N/A	354
c.52519G>T	p.Glu17507Ter	Nonsense	17507	52521	276	A-band (pre-exon 327)	300	184	1	N/A	354
c.52519G>T	p.Glu17507Ter	Nonsense	17507	52521	276	A-band (pre-exon 327)	300	184	1	N/A	354
c.52519G>T	p.Glu17507Ter	Nonsense	17507	52521	276	A-band (pre-exon 327)	300	184	1	N/A	354
c.52519G>T	p.Glu17507Ter	Nonsense	17507	52521	276	A-band (pre-exon 327)	300	184	1	N/A	354
c.52519G>T	p.Glu17507Ter	Nonsense	17507	52521	276	A-band (pre-exon 327)	300	184	1	N/A	354
c.52519G>T	p.Glu17507Ter	Nonsense	17507	52521	276	A-band (pre-exon 327)	300	184	1	N/A	354
c.52519G>T	p.Glu17507Ter	Nonsense	17507	52521	276	A-band (pre-exon 327)	300	184	1	N/A	354
c.52519G>T	p.Glu17507Ter	Nonsense	17507	52521	276	A-band (pre-exon 327)	300	184	1	N/A	354
c.52519G>T	p.Glu17507Ter	Nonsense	17507	52521	276	A-band (pre-exon 327)	300	184	1	N/A	354
c.52519G>T	p.Glu17507Ter	Nonsense	17507	52521	276	A-band (pre-exon 327)	300	184	1	N/A	354
c.52519G>T	p.Glu17507Ter	Nonsense	17507	52521	276	A-band (pre-exon 327)	300	184	1	N/A	354
c.52519G>T	p.Glu17507Ter	Nonsense	17507	52521	276	A-band (pre-exon 327)	300	184	1	N/A	354
c.52519G>T	p.Glu17507Ter	Nonsense	17507	52521	276	A-band (pre-exon 327)	300	184	1	N/A	354
c.52519G>T	p.Glu17507Ter	Nonsense	17507	52521	276	A-band (pre-exon 327)	300	184	1	N/A	354
c.52519G>T	p.Glu17507Ter	Nonsense	17507	52521	276	A-band (pre-exon 327)	300	184	1	N/A	354
c.52519G>T	p.Glu17507Ter	Nonsense	17507	52521	276	A-band (pre-exon 327)	300	184	1	N/A	354
c.52519G>T	p.Glu17507Ter	Nonsense	17507	52521	276	A-band (pre-exon 327)	300	184	1	N/A	354
c.52519G>T	p.Glu17507Ter	Nonsense	17507	52521	276	A-band (pre-exon 327)	300	184	1	N/A	354
c.52519G>T	p.Glu17507Ter	Nonsense	17507	52521	276	A-band (pre-exon 327)	300	184	1	N/A	354
c.52519G>T	p.Glu17507Ter	Nonsense	17507	52521	276	A-band (pre-exon 327)	300	184	1	N/A	354
c.52519G>T	p.Glu17507Ter	Nonsense	17507	52521	276	A-band (pre-exon 327)	300	184	1	N/A	354
c.52519G>T	p.Glu17507Ter	Nonsense	17507	52521	276	A-band (pre-exon 327)	300	184	1	N/A	354
c.52519G>T	p.Glu17507Ter	Nonsense	17507	52521	276	A-band (pre-exon 327)	300	184	1	N/A	354
c.52519G>T	p.Glu17507Ter	Nonsense	17507	52521	276	A-band (pre-exon 327)	300	184	1	N/A	354
c.52519G>T	p.Glu17507Ter	Nonsense	17507	52521	276	A-band (pre-exon 327)	300	184	1	N/A	354
c.52519G>T	p.Glu17507Ter	Nonsense	17507	52521	276	A-band (pre-exon 327)	300	184	1	N/A	354
c.52519G>T	p.Glu17507Ter	Nonsense	17507	52521	276	A-band (pre-exon 327)	300	184	1	N/A	354
c.52519G>T	p.Glu17507Ter	Nonsense	17507	52521	276	A-band (pre-exon 327)	300	184	1	N/A	354
c.52519G>T	p.Glu17507Ter	Nonsense	17507	52521	276	A-band (pre-exon 327)	300	184	1	N/A	354
c.52519G>T	p.Glu17507Ter	Nonsense	17507	52521	276	A-band (pre-exon 327)	300	184	1	N/A	354
c.52519G>T	p.Glu17507Ter	Nonsense	17507	52521	276	A-band (pre-exon 327)	300	184	1	N/A	354
c.52519G>T	p.Glu17507Ter	Nonsense	17507	52521	276	A-band (pre-exon 327)	300	184	1	N/A	354
c.52519G>T	p.Glu17507Ter	Nonsense	17507	52521	276	A-band (pre-exon 327)	300	184	1	N/A	354
c.52519G>T	p.Glu17507Ter	Nonsense	17507	52521	276	A-band (pre-exon 327)	300	184	1	N/A	354
c.52519G>T	p.Glu17507Ter	Nonsense	17507	52521	276	A-band (pre-exon 327)	300	184	1	N/A	354
c.52519G>T	p.Glu17507Ter	Nonsense	17507	52521	276	A-band (pre-exon 327)	300	184	1	N/A	354
c.52519G>T	p.Glu17507Ter	Nonsense	17507	52521	276	A-band (pre-exon 327)	300	184	1	N/A	354
c.52519G>T	p.Glu17507Ter	Nonsense	17507	52521	276	A-band (pre-exon 327)	300	184	1	N/A	354
c.52519G>T	p.Glu17507Ter	Nonsense	17507	52521	276	A-band (pre-exon 327)	300	184	1	N/A	354
c.52519G>T	p.Glu17507Ter	Nonsense	17507	52521	276	A-band (pre-exon 327)	300	184	1	N/A	354
c.52519G>T	p.Glu17507Ter	Nonsense	17507	52521	276	A-band (pre-exon 327)	300	184	1	N/A	354
c.52519G>T	p.Glu17507Ter	Nonsense	17507	52521	276	A-band (pre-exon 327)	300	184	1	N/A	354
c.52519G>T	p.Glu17507Ter	Nonsense	17507	52521	276	A-band (pre-exon 327)	300	184	1	N/A	354
c.52519G>T	p.Glu17507Ter	Nonsense	17507	52521	276	A-band (pre-exon 327)	300	184	1	N/A	354
c.52519G>T	p.Glu17507Ter	Nonsense	17507	52521	276	A-band (pre-exon 327)	300	184	1	N/A	354
c.52519G>T	p.Glu17507Ter	Nonsense	17507	52521	276	A-band (pre-exon 327)	300	184	1	N/A	354
c.52519G>T	p.Glu17507Ter	Nonsense	17507	52521	276	A-band (pre-exon 327)	300	184	1	N/A	354
c.52519G>T	p.Glu17507Ter	Nonsense	17507	52521	276	A-band (pre-exon 327)	300	184	1	N/A	354
c.52519G>T	p.Glu17507Ter	Nonsense	17507	52521	276	A-band (pre-exon 327)	300	184	1	N/A	354
c.52519G>T	p.Glu17507Ter	Nonsense	17507	52521	276	A-band (pre-exon 327)	300	184	1	N/A	354
c.52519G>T	p.Glu17507Ter	Nonsense	17507	52521	276	A-band (pre-exon 327)	300	184	1	N/A	354
c.52519G>T	p.Glu17507Ter	Nonsense	17507	52521	276	A-band (pre-exon 327)	300	184	1	N/A	354
c.52519G>T	p.Glu17507Ter	Nonsense	17507	52521	276	A-band (pre-exon 327)	300	184	1	N/A	354
c.52519G>T	p.Glu17507Ter	Nonsense	17507	52521	276	A-band (pre-exon 327)	300	184	1	N/A	354
c.52519G>T	p.Glu17507Ter	Nonsense	17507	52521	276	A-band (pre-exon 327)	300	184	1	N/A	354
c.52519G>T	p.Glu17507Ter	Nonsense	17507	52521	276	A-band (pre-exon 327)	300	184	1	N/A	354
c.52519G>T	p.Glu17507Ter	Nonsense	17507	52521	276	A-band (pre-exon 327)	300	184	1	N/A	354
c.52519G>T	p.Glu17507Ter	Nonsense	17507	52521	276	A-band (pre-exon 327)	300	184	1	N/A	354
c.52519G>T	p.Glu17507Ter	Nonsense	17507	52521	276	A-band (pre-exon 327)	300	184	1	N/A	354
c.52519G>T	p.Glu17507Ter	Nonsense	17507	52521	276	A-band (pre-exon 327)	300	184	1	N/A	354
c.52519G>T	p.Glu17507Ter	Nonsense	17507	52521	276	A-band (pre-exon 327)	300	184	1	N/A	354
c.52519G>T	p.Glu17507Ter	Nonsense	17507	52521	276	A-band (pre-exon 327)	300	184	1	N/A	354
c.52519G>T	p.Glu17507Ter	Nonsense	17507	52521	276	A-band (pre-exon 327)	300	184	1	N/A	354
c.52519G>T	p.Glu17507Ter	Nonsense	17507	52521	276	A-band (pre-exon 327)	300	184	1	N/A	354
c.52519G>T	p.Glu17507Ter	Nonsense	17507	52521	276	A-band (pre-exon 327)	300	184	1	N/A	354
c.52519G>T	p.Glu17507Ter	Nonsense	17507	52521	276	A-band (pre-exon 327)	300	184	1	N/A	354
c.52519G>T	p.Glu17507Ter	Nonsense	17507	52521	276	A-band (pre-exon 327)	300	184	1	N/A	354
c.52519G>T	p.Glu17507Ter	Nonsense	17507	52521	276	A-band (pre-exon 327)	300	184	1	N/A	354
c.52519G>T	p.Glu17507Ter	Nonsense	17507	52521	276	A-band (pre-exon 327)	300	184	1	N/A	354
c.52519G>T	p.Glu17507Ter	Nonsense	17507	52521	276	A-band (pre-exon 327)	300	184	1	N/A	354
c.52519G>T	p.Glu17507Ter	Nonsense	17507	52521	276	A-band (pre-exon 327)	300	184	1	N/A	354
c.52519G>T	p.Glu17507Ter	Nonsense	17507	52521	276	A-band (pre-exon 327)	300	184	1	N/A	354
c.52519G>T	p.Glu17507Ter	Nonsense	17507	52521	276	A-band (pre-exon 327)	300	184	1	N/A	354
c.52519G>T	p.Glu17507Ter	Nonsense	17507	52521	276	A-band (pre-exon 327)	300	184	1	N/A	354
c.52519G>T	p.Glu17507Ter	Nonsense	17507	52521	276	A-band (pre-exon 327)	300	184	1	N/A	354
c.52519G>T	p.Glu17507Ter	Nonsense	17507	52521	276	A-band (pre-exon 327)	300	184	1	N/A	354
c.52519G>T	p.Glu17507Ter	Nonsense	17507	52521	276	A-band (pre-exon 327)	300	184	1	N/A	354
c.52519G>T	p.Glu17507Ter	Nonsense	17507	52521	276	A-band (pre-exon 327)	300	184	1	N/A	354
c.52519G>T	p.Glu17507Ter	Nonsense	17507	52521	276	A-band (pre-exon 327)	300	184	1	N/A	354
c.52519G>T	p.Glu17507Ter	Nonsense	17507	52521	276	A-band (pre-exon 327)	300	184	1	N/A	354
c.52519G>T	p.Glu17507Ter	Nonsense	17507	52521	276	A-band (pre-exon 327)	300	184	1	N/A	354
c.52519G>T	p.Glu17507Ter	Nonsense	17507	52521	276	A-band (pre-exon 327)	300	184	1	N/A	354
c.52519G>T	p.Glu17507Ter	Nonsense	17507	52521	276	A-band (pre-exon 327)	300	184	1	N/A	354
c.52519G>T	p.Glu17507Ter	Nonsense	17507	52521	276	A-band (pre-exon 327)	300	184	1	N/A	354
c.52519G>T	p.Glu17507Ter	Nonsense	17507	52521	276	A-band (pre-exon 327)	300	184	1	N/A	354
c.52519G>T	p.Glu17507Ter	Nonsense	17507	52521	276	A-band (pre-exon 327)	300	184	1	N/A	354
c.52519G>T	p.Glu17507Ter	Nonsense	17507	52521	276	A-band (pre-exon 327)	300	184	1	N/A	354
c.52519G>T	p.Glu17507Ter	Nonsense	17507	52521	276	A-band (pre-exon 327)	300	184	1	N/A	354
c.52519G>T	p.Glu17507Ter	Nonsense	17507	52521	276	A-band (pre-exon 327)	300	184	1	N/A	354
c.52519G>T	p.Glu17507Ter	Nonsense	17507	52521	276	A-band (pre-exon 327)	300	184	1	N/A	354
c.52519G>T	p.Glu17507Ter	Nonsense	17507	52521	276	A-band (pre-exon 327)	300	184	1	N/A	354
c.52519G>T	p.Glu17507Ter	Nonsense	17507	52521	276	A-band (pre-exon 327)	300	184	1	N/A	354
c.52519G>T	p.Glu17507Ter	Nonsense	17507	52521	276	A-band (pre-exon 327)	300	184	1	N/A	354
c.52519G>T	p.Glu17507Ter	Nonsense	17507	52521	276	A-band (pre-exon 327)	300	184	1	N/A	354
c.52519G>T	p.Glu17507Ter	Nonsense	17507	52521	276	A-band (pre-exon 327)	300	184	1	N/A	354
c.52519G>T	p.Glu17507Ter	Nonsense	17507	52521	276	A-band (pre-exon 327)	300	184	1	N/A	354
c.52519G>T	p.Glu17507Ter	Nonsense	17507	52521	276	A-band (pre-exon 327)	300	184	1	N/A	354
c.52519G>T	p.Glu17507Ter	Nonsense	17507	52521	276	A-band (pre-exon 327)	300	184	1	N/A	354
c.52519G>T	p.Glu17507Ter	Nonsense	17507	52521	276	A-band (pre-exon 327)	300	184	1	N/A	354
c.52519G>T	p.Glu17507Ter	Nonsense	17507	52521	276	A-band (pre-exon 327)	300	184	1	N/A	354
c.52519G>T	p.Glu17507Ter	Nonsense	17507	52521	276	A-band (pre-exon 327)	300	184	1	N/A	354
c.52519G>T	p.Glu17507Ter	Nonsense	17507	52521	276	A-band (pre-exon 327)	300	184	1	N/A	354
c.52519G>T	p.Glu17507Ter	Nonsense	17507	52521	276	A-band (pre-exon 327)	300	184	1	N/A	354
c.52519G>T	p.Glu17507Ter	Nonsense	17507	52521	276	A-band (pre-exon 327)	300	184	1	N/A	354
c.52519G>T	p.Glu17507Ter	Nonsense	17507	52521	276	A-band (pre-exon 327)	300	184	1	N/A	354
c.52519G>T	p.Glu17507Ter	Nonsense	17507	52521	276	A-band (pre-exon 327)	300	184	1	N/A	354
c.52519G>T	p.Glu17507Ter	Nonsense	17507	52521	276	A-band (pre-exon 327)	300	184	1	N/A	354
c.52519G>T	p.Glu17507Ter	Nonsense	17507	52521	276	A-band (pre-exon 327)	300	184	1	N/A	354
c.52519G>T	p.Glu17507Ter	Nonsense	17507	52521	276	A-band (pre-exon 327)	300	184	1	N/A	354
c.52519G>T	p.Glu17507Ter	Nonsense	17507	52521	276	A-band (pre-exon 327)	300	184	1	N/A	354
c.52519G>T	p.Glu17507Ter	Nonsense	17507	52521	276	A-band (pre-exon 327)	300	184	1	N/A	354
c.52519G>T	p.Glu17507Ter	Nonsense	17507	52521	276	A-band (pre-exon 327)	300	184	1	N/A	354
c.52519G>T	p.Glu17507Ter	Nonsense	17507	52521	276	A-band (pre-exon 327)	300	184	1	N/A	354
c.52519G>T	p.Glu17507Ter	Nonsense	17507	52521	276	A-band (pre-exon 327)	300	184	1	N/A	354
c.52519G>T	p.Glu17507Ter	Nonsense	17507	52521	276	A-band (pre-exon 327)	300	184	1	N/A	354
c.52519G>T	p.Glu17507Ter	Nonsense	17507	52521	276	A-band (pre-exon 327)	300	184	1	N/A	354
c.52519G>T	p.Glu17507Ter	Nonsense	17507	52521	276	A-band (pre-exon 327)	300	184	1	N/A	354
c.52519G>T	p.Glu17507Ter	Nonsense	17507	52521	276	A-band (pre-exon 327)	300	184	1	N/A	354
c.52519G>T	p.Glu17507Ter	Nonsense	17507	52521	276	A-band (pre-exon 327)	300	184	1	N/A	354
c.52519G>T	p.Glu17507Ter	Nonsense	17507	52521	276	A-band (pre-exon 327)	300	184	1	N/A	354
c.52519G>T	p.Glu17507Ter	Nonsense	17507	52521	276	A-band (pre-exon 327)	300	184	1	N/A	354
c.52519G>T	p.Glu17507Ter	Nonsense	17507	52521	276	A-band (pre-exon 327)	300	184	1	N/A	354
c.52519G>T	p.Glu17507Ter	Nonsense	17507	52521	276	A-band (pre-exon 327)	300	184	1	N/A	354
c.52519G>T	p.Glu17507Ter	Nonsense	17507	52521	276	A-band (pre-exon 327)	300	184	1	N/A	354
c.52519G>T	p.Glu17507Ter	Nonsense	17507	52521	276	A-band (pre-exon 327)	300	184	1	N/A	354
c.52519G>T	p.Glu17507Ter	Nonsense	17507	52521	276	A-band (pre-exon 327)	300	184	1	N/A	354
c.52519G>T	p.Glu17507Ter	Nonsense	17507	52521	276	A-band (pre-exon 327)	300	184	1	N/A	354
c.52519G>T	p.Glu17507Ter	Nonsense	17507	52521	276	A-band (pre-exon 327)	300	184	1	N/A	354
c.52519G>T	p.Glu17507Ter	Nonsense	17507	52521	276	A-band (pre-exon 327)	300	184	1	N/A	354
c.52519G>T	p.Glu17507Ter	Nonsense	17507	52521	276	A-band (pre-exon 327)	300	184	1	N/A	354
c.52519G>T	p.Glu17507Ter	Nonsense	17507	52521	276	A-band (pre-exon 327)	300	184	1	N/A	354
c.52519G>T	p.Glu17507Ter	Nonsense	17507	52521	276	A-band (pre-exon 327)	300	184	1	N/A	354
c.52519G>T	p.Glu17507Ter	Nonsense	17507	52521	276	A-band (pre-exon 327)	300	184	1	N/A	354
c.52519G>T	p.Glu17507Ter	Nonsense	17507	52521	276	A-band (pre-exon 327)	300	184	1	N/A	354
c.52519G>T	p.Glu17507Ter	Nonsense	17507	52521	276	A-band (pre-exon 327)	300	184	1	N/A	354
c.52519G>T	p.Glu17507Ter	Nonsense	17507	52521	276	A-band (pre-exon 327)	300	184	1	N/A	354
c.52519G>T	p.Glu17507Ter	Nonsense	17507	52521	276	A-band (pre-exon 327)	300	184	1	N/A	354
c.52519G>T	p.Glu17507Ter	Nonsense	17507	52521	276	A-band (pre-exon 327)	300	184	1	N/A	354
c.52519G>T	p.Glu17507Ter	Nonsense	17507	52521	276	A-band (pre-exon 327)	300	184	1	N/A	354
c.52519G>T	p.Glu17507Ter	Nonsense	17507	52521	276	A-band (pre-exon 327)	300	184	1	N/A	354
c.52519G>T	p.Glu17507Ter	Nonsense	17507	52521	276	A-band (pre-exon 327)	300	184	1	N/A	354
c.52519G>T	p.Glu17507Ter	Nonsense	17507	52521	276	A-band (pre-exon 327)	300	184	1	N/A	354
c.52519G>T	p.Glu17507Ter	Nonsense	17507	52521	276	A-band (pre-exon 327)	300	184	1	N/A	354
c.52519G>T	p.Glu17507Ter	Nonsense	17507	52521	276	A-band (pre-exon 327)	300	184	1	N/A	354
c.52519G>T	p.Glu17507Ter	Nonsense	17507	52521	276	A-band (pre-exon 327)	300	184	1	N/A	354
c.52519G>T	p.Glu17507Ter	Nonsense	17507	52521	276	A-band (pre-exon 327)	300	184	1	N/A	354
c.52519G>T	p.Glu17507Ter	Nonsense	17507	52521	276	A-band (pre-exon 327)	300	184	1	N/A	354
c.52519G>T	p.Glu17507Ter	Nonsense	17507	52521	276	A-band (pre-exon 327)	300	184	1	N/A	354
c.52519G>T	p.Glu17507Ter	Nonsense	17507	52521	276	A-band (pre-exon 327)	300	184	1	N/A	354
c.52519G>T	p.Glu17507Ter	Nonsense	17507	52521	276	A-band (pre-exon 327)	300	184	1	N/A	354
c.52519G>T	p.Glu17507Ter	Nonsense	17507	52521	276	A-band (pre-exon 327)	300	184	1	N/A	354
c.52519G>T	p.Glu17507Ter	Nonsense	17507	52521	276	A-band (pre-exon 327)	300	184	1	N/A	354
c.52519G>T	p.Glu17507Ter	Nonsense	17507	52521	276	A-band (pre-exon 327)	300	184	1	N/A	354
c.52519G>T	p.Glu17507Ter	Nonsense	17507	52521	276	A-band (pre-exon 327)	300	184	1	N/A	354
c.52519G>T	p.Glu17507Ter	Nonsense	17507	52521	276	A-band (pre-exon 327)	300	184	1	N/A	354
c.52519G>T	p.Glu17507Ter	Nonsense	17507	52521	276	A-band (pre-exon 327)	300	184	1	N/A	354
c.52519G>T	p.Glu17507Ter	Nonsense	17507	52521	276	A-band (pre-exon 327)	300	184	1	N/A	354
c.52519G>T	p.Glu17507Ter	Nonsense	17507	52521	276	A-band (pre-exon 327)	300	184	1	N/A	354
c.52519G>T	p.Glu17507Ter	Nonsense	17507	52521	276	A-band (pre-exon 327)	300	184	1	N/A	354
c.52519G>T	p.Glu17507Ter	Nonsense	17507	52521	276	A-band (pre-exon 327)	300	184	1	N/A	354
c.52519G>T	p.Glu17507Ter	Nonsense	17507	52521	276	A-band (pre-exon 327)	300	184	1	N/A	354
c.52519G>T	p.Glu17507Ter	Nonsense	17507	52521	276	A-band (pre-exon 327)	300	184	1	N/A	354
c.52519G>T	p.Glu17507Ter	Nonsense	17507	52521	276	A-band (pre-exon 327)	300	184	1	N/A	354
c.52519G>T	p.Glu17507Ter	Nonsense	17507	52521	276	A-band (pre-exon 327)	300	184	1	N/A	354
c.52519G>T	p.Glu17507Ter	Nonsense	17507	52521	276	A-band (pre-exon 327)	300	184	1	N/A	354
c.52519G>T	p.Glu17507Ter	Nonsense	17507	52521	276	A-band (pre-exon 327)	300	184	1	N/A	354
c.52519G>T	p.Glu17507Ter	Nonsense	17507	52521	276	A-band (pre-exon 327)	300	184	1	N/A	354
c.52519G>T	p.Glu17507Ter	Nonsense	17507	52521	276	A-band (pre-exon 327)	300	184	1	N/A	354
c.52519G>T	p.Glu17507Ter	Nonsense	17507	52521	276	A-band (pre-exon 327)	300	184	1	N/A	354
c.52519G>T	p.Glu17507Ter	Nonsense	17507	52521	276	A-band (pre-exon 327)	300	184	1	N/A	354
c.52519G>T	p.Glu17507Ter	Nonsense	17507	52521	276	A-band (pre-exon 327)	300	184	1	N/A	354
c.52519G>T	p.Glu17507Ter	Nonsense	17507	52521	276	A-band (pre-exon 327)	300	184	1	N/A	354
c.52519G>T	p.Glu17507Ter	Nonsense	17507	52521	276	A-band (pre-exon 327)	300	184	1	N/A	354
c.52519G>T	p.Glu17507Ter	Nonsense	17507	52521	276	A-band (pre-exon 327)	300	184	1	N/A	354
c.52519G>T	p.Glu17507Ter	Nonsense	17507	52521	276	A-band (pre-exon 327)	300	184	1	N/A	354
c.52519G>T	p.Glu17507Ter	Nonsense	17507	52521	276	A-band (pre-exon 327)	300	184	1	N/A	354
c.52519G>T	p.Glu17507Ter	Nonsense	17507	52521	276	A-band (pre-exon 327)	300	184	1	N/A	354
c.52519G>T	p.Glu17507Ter	Nonsense	17507	52521	276	A-band (pre-exon 327)	300	184	1	N/A	354
c.52519G>T	p.Glu17507Ter	Nonsense	17507	52521	276	A-band (pre-exon 327)	300	184	1	N/A	354
c.52519G>T	p.Glu17507Ter	Nonsense	17507	52521	276	A-band (pre-exon 327)	300	184	1	N/A	354
c.52519G>T	p.Glu17507Ter	Nonsense	17507	52521	276	A-band (pre-exon 327)	300	184	1	N/A	354
c.52519G>T	p.Glu17507Ter	Nonsense	17507	52521	276	A-band (pre-exon 327)	300	184	1	N/A	354
c.52519G>T	p.Glu17507Ter	Nonsense	17507	52521	276	A-band (pre-exon 327)	300	184	1	N/A	354
c.52519G>T	p.Glu17507Ter	Nonsense	17507	52521	276	A-band (pre-exon 327)	300	184	1	N/A	354
c.52519G>T	p.Glu17507Ter	Nonsense	17507	52521	276	A-band (pre-exon 327)	300	184	1	N/A	354
c.52519G>T	p.Glu17507Ter	Nonsense	17507	52521	276	A-band (pre-exon 327)	300	184	1	N/A	354
c.52519G>T	p.Glu17507Ter	Nonsense	17507	52521	276	A-band (pre-exon 327)	300	184	1	N/A	354
c.52519G>T	p.Glu17507Ter	Nonsense	17507	52521	276	A-band (pre-exon 327)	300	184	1	N/A	354
c.52519G>T	p.Glu17507Ter	Nonsense	17507	52521	276	A-band (pre-exon 327)	300	184	1	N/A	354
c.52519G>T	p.Glu17507Ter	Nonsense	17507	52521	276	A-band (pre-exon 327)	300	184	1	N/A	354
c.52519G>T	p.Glu17507Ter	Nonsense	17507	52521	276	A-band (pre-exon 327)	300	184	1	N/A	354
c.52519G>T	p.Glu17507Ter	Nonsense	17507	52521	276	A-band (pre-exon 327)	300	184	1	N/A	354
c.52519G>T	p.Glu17507Ter	Nonsense	17507	52521	276	A-band (pre-exon 327)	300	184	1	N/A	354
c.52519G>T	p.Glu17507Ter	Nonsense	17507	52521	276	A-band (pre-exon 327)	300	184	1	N/A	354
c.52519G>T	p.Glu17507Ter	Nonsense	17507	52521	276	A-band (pre-exon 327)	300	184	1	N/A	354
c.52519G>T	p.Glu17507Ter	Nonsense	17507	52521	276	A-band (pre-exon 327)	300	184	1	N/A	354
c.52519G>T	p.Glu17507Ter	Nonsense	17507	52521	276	A-band (pre-exon 327)	300	184	1	N/A	354
c.52519G>T	p.Glu17507Ter	Nonsense	17507	52521	276	A-band (pre-exon 327)	300	184	1	N/A	354
c.52519G>T	p.Glu17507Ter	Nonsense	17507	52521	276	A-band (pre-exon 327)	300	184	1	N/A	354
c.52519G>T	p.Glu17507Ter	Nonsense	17507	52521	276	A-band (pre-exon 327)	300	184	1	N/A	354
c.52519G>T	p.Glu17507Ter	Nonsense	17507	52521	276	A-band (pre-exon 327)	300	184	1	N/A	354
c.52519G>T	p.Glu17507Ter	Nonsense	17507	52521	276	A-band (pre-exon 327)	300	184	1	N/A	354
c.52519G>T	p.Glu17507Ter	Nonsense	17507	52521	276	A-band (pre-exon 327)	300	184	1	N/A	354
c.52519G>T	p.Glu17507Ter	Nonsense	17507	52521	276	A-band (pre-exon 327)	300	184	1	N/A	354
c.52519G>T	p.Glu17507Ter	Nonsense	17507	52521	276	A-band (pre-exon 327)	300	184	1	N/A	354
c.52519G>T	p.Glu17507Ter	Nonsense	17507	52521	276	A-band (pre-exon 327)	300	184	1	N/A	354
c.52519G>T	p.Glu17507Ter	Nonsense	17507	52521	276	A-band (pre-exon 327)	300	184	1	N/A	354
c.52519G>T	p.Glu17507Ter	Nonsense	17507	52521	276	A-band (pre-exon 327)	300	184	1	N/A	354
c.52519G>T	p.Glu17507Ter	Nonsense	17507	52521	276	A-band (pre-exon 327)	300	184	1	N/A	354
c.52519G>T	p.Glu17507Ter	Nonsense	17507	52521	276	A-band (pre-exon 327)	300	184	1	N/A	354
c.52519G>T	p.Glu17507Ter	Nonsense	17507	52521	276	A-band (pre-exon 327)	300	184	1	N/A	354
c.52519G>T	p.Glu17507Ter	Nonsense	17507	52521	276	A-band (pre-exon 327)	300	184	1	N/A	354
c.52519G>T	p.Glu17507Ter	Nonsense	17507	52521	276	A-band (pre-exon 327)	300	184	1	N/A	354
c.52519G>T	p.Glu17507Ter	Nonsense	17507	52521	276	A-band (pre-exon 327)	300	184	1	N/A	354
c.52519G>T	p.Glu17507Ter	Nonsense	17507	52521	276	A-band (pre-exon 327)	300	184	1	N/A	354
c.52519G>T	p.Glu17507Ter	Nonsense	17507	52521	276	A-band (pre-exon 327)	300	184	1	N/A	354
c.52519G>T	p.Glu17507Ter	Nonsense	17507	52521	276	A-band (pre-exon 327)	300	184	1	N/A	354
c.52519G>T	p.Glu17507Ter	Nonsense	17507	52521	276	A-band (pre-exon 327)	300	184	1	N/A	354
c.52519G>T	p.Glu17507Ter	Nonsense	17507	52521	276	A-band (pre-exon 327)	300	184	1	N/A	354
c.52519G>T	p.Glu17507Ter	Nonsense	17507	52521	276	A-band (pre-exon 327)	300	184	1	N/A	354
c.52519G>T	p.Glu17507Ter	Nonsense	17507	52521	276	A-band (pre-exon 327)	300	184	1	N/A	354
c.52519G>T	p.Glu17507Ter	Nonsense	17507	52521	276	A-band (pre-exon 327)	300	184	1	N/A	354
c.52519G>T	p.Glu17507Ter	Nonsense	17507	52521	276	A-band (pre-exon 327)	300	184	1	N/A	354
c.52519G>T	p.Glu17507Ter	Nonsense	17507	52521	276	A-band (pre-exon 327)	300	184	1	N/A	354
c.52519G>T	p.Glu17507Ter	Nonsense	17507	52521	276	A-band (pre-exon 327)	300	184	1	N/A	354
c.52519G>T	p.Glu17507Ter	Nonsense	17507	52521	276	A-band (pre-exon 327)	300	184	1	N/A	354
c.52519G>T	p.Glu17507Ter	Nonsense	17507	52521	276	A-band (pre-exon 327)	300	184	1	N/A	354
c.52519G>T	p.Glu17507Ter	Nonsense	17507	52521	276	A-band (pre-exon 327)	300	184	1	N/A	354
c.52519G>T	p.Glu17507Ter	Nonsense	17507	52521	276	A-band (pre-exon 327)	300	184	1	N/A	354
c.52519G>T	p.Glu17507Ter	Nonsense	17507	52521	276	A-band (pre-exon 327)	300	184	1	N/A	354
c.52519G>T	p.Glu17507Ter	Nonsense	17507	52521	276	A-band (pre-exon 327)	300	184	1	N/A	354
c.52519G>T	p.Glu17507Ter	Nonsense	17507	52521	276	A-band (pre-exon 327)	300	184	1	N/A	354
c.52519G>T	p.Glu17507Ter	Nonsense	17507	52521	276	A-band (pre-exon 327)	300	184	1	N/A	354
c.52519G>T	p.Glu17507Ter	Nonsense	17507	52521	276	A-band (pre-exon 327)	300	184	1	N/A	354
c.52519G>T	p.Glu17507Ter	Nonsense	17507	52521	276	A-band (pre-exon 327)	300	184	1	N/A	354
c.52519G>T	p.Glu17507Ter	Nonsense	17507	52521	276	A-band (pre-exon 327)	300	184	1	N/A	354
c.52519G>T	p.Glu17507Ter	Nonsense	17507	52521	276	A-band (pre-exon 327)	300	184	1	N/A	354
c.52519G>T	p.Glu17507Ter	Nonsense	17507	52521	276	A-band (pre-exon 327)	300	184	1	N/A	354
c.52519G>T	p.Glu17507Ter	Nonsense	17507	52521	276	A-band (pre-exon 327)	300	184	1	N/A	354
c.52519G>T	p.Glu17507Ter	Nonsense	17507	52521	276	A-band (pre-exon 327)	300	184	1	N/A	354
c.52519G>T	p.Glu17507Ter	Nonsense	17507	52521	276	A-band (pre-exon 327)	300	184	1	N/A	354
c.52519G>T	p.Glu17507Ter	Nonsense	17507	52521	276	A-band (pre-exon 327)	300	184	1	N/A	354
c.52519G>T	p.Glu17507Ter	Nonsense	17507	52521	276	A-band (pre-exon 327)	300	184	1	N/A	354
c.52519G>T	p.Glu17507Ter	Nonsense	17507	52521	276	A-band (pre-exon 327)	300	184	1	N/A	354
c.52519G>T	p.Glu17507Ter	Nonsense	17507	52521	276	A-band (pre-exon 327)	300	184	1	N/A	354
c.52519G>T	p.Glu17507Ter	Nonsense	17507	52521	276	A-band (pre-exon 327)	300	184	1	N/A	354
c.52519G>T	p.Glu17507Ter	Nonsense	17507	52521	276	A-band (pre-exon 327)	300	184	1	N/A	354
c.52519G>T	p.Glu17507Ter	Nonsense	17507	52521	276	A-band (pre-exon 327)	300	184	1	N/A	354
c.52519G>T	p.Glu17507Ter	Nonsense	17507	52521	276	A-band (pre-exon 327)	300	184	1	N/A	354
c.52519G>T	p.Glu17507Ter	Nonsense	17507	52521	276	A-band (pre-exon 327)	300	184	1	N/A	354
c.52519G>T	p.Glu17507Ter	Nonsense	17507	52521	276	A-band (pre-exon 327)	300	184	1	N/A	354
c.52519G>T	p.Glu17507Ter	Nonsense	17507	52521	276	A-band (pre-exon 327)	300	184	1	N/A	354
c.52519G>T	p.Glu17507Ter	Nonsense	17507	52521	276	A-band (pre-exon 327)	300	184	1	N/A	354
c.52519G>T	p.Glu17507Ter	Nonsense	17507	52521	276	A-band (pre-exon 327)	300	184	1	N/A	354
c.52519G>T	p.Glu17507Ter	Nonsense	17507	52521	276	A-band (pre-exon 327)	300	184	1	N/A	354
c.52519G>T	p.Glu17507Ter	Nonsense	17507	52521	276	A-band (pre-exon 327)	300	184	1	N/A	354
c.52519G>T	p.Glu17507Ter	Nonsense	17507	52521	276	A-band (pre-exon 327)	300	184	1	N/A	354
c.52519G>T	p.Glu17507Ter	Nonsense	17507	52521	276	A-band (pre-exon 327)	300	184	1	N/A	354
c.52519G>T	p.Glu17507Ter	Nonsense	17507	52521	276	A-band (pre-exon 327)	300	184	1	N/A	354
c.52519G>T	p.Glu17507Ter	Nonsense	17507	52521	276	A-band (pre-exon 327)	300	184	1	N/A	354
c.52519G>T	p.Glu17507Ter	Nonsense	17507	52521	276	A-band (pre-exon 327)	300	184	1	N/A	354
c.52519G>T	p.Glu17507Ter	Nonsense	17507	52521	276	A-band (pre-exon 327)	300	184	1	N/A	354
c.52519G>T	p.Glu17507Ter	Nonsense	17507	52521	276	A-band (pre-exon 327)	300	184	1	N/A	354
c.52519G>T	p.Glu17507Ter	Nonsense	17507	52521	276	A-band (pre-exon 327)	300	184	1	N/A	354
c.52519G>T	p.Glu17507Ter	Nonsense	17507	52521	276	A-band (pre-exon 327)	300	184	1	N/A	354
c.52519G>T	p.Glu17507Ter	Nonsense	17507	52521	276	A-band (pre-exon 327)	300	184	1	N/A	354
c.52519G>T	p.Glu17507Ter	Nonsense	17507	52521	276	A-band (pre-exon 327)	300	184	1	N/A	354
c.52519G>T	p.Glu17507Ter	Nonsense	17507	52521	276	A-band (pre-exon 327)	300	184	1	N/A	354
c.52519G>T	p.Glu17507Ter	Nonsense	17507	52521	276	A-band (pre-exon 327)	300	184	1	N/A	354
c.52519G>T	p.Glu17507Ter	Nonsense	17507	52521	276	A-band (pre-exon 327)	300	184	1	N/A	354
c.52519G>T	p.Glu17507Ter	Nonsense	17507	52521	276	A-band (pre-exon 327)	300	184	1	N/A	354
c.52519G>T	p.Glu17507Ter	Nonsense	17507	52521	276	A-band (pre-exon 327)	300	184	1	N/A	354
c.52519G>T	p.Glu17507Ter	Nonsense	17507	52521	276	A-band (pre-exon 327)	300	184	1	N/A	354
c.52519G>T	p.Glu17507Ter	Nonsense	17507	52521	276	A-band (pre-exon 327)	300	184	1	N/A	354
c.52519G>T	p.Glu17507Ter	Nonsense	17507	52521	276	A-band (pre-exon 327)	300	184	1	N/A	354
c.52519G>T	p.Glu17507Ter	Nonsense	17507	52521	276	A-band (pre-exon 327)	300	184	1	N/A	354
c.52519G>T	p.Glu17507Ter	Nonsense	17507	52521	276	A-band (pre-exon 327)	300	184	1	N/A	354
c.52519G>T	p.Glu17507Ter	Nonsense	17507	52521	276	A-band (pre-exon 327)	300	184	1	N/A	354
c.52519G>T	p.Glu17507Ter	Nonsense	17507	52521	276	A-band (pre-exon 327)	300	184	1	N/A	354
c.52519G>T	p.Glu17507Ter	Nonsense	17507	52521	276	A-band (pre-exon 327)	300	184	1	N/A	354
c.52519G>T	p.Glu17507Ter	Nonsense	17507	52521	276	A-band (pre-exon 327)	300	184	1	N/A	354
c.52519G>T	p.Glu17507Ter	Nonsense	17507	52521	276	A-band (pre-exon 327)	300	184	1	N/A	354
c.52519G>T	p.Glu17507Ter	Nonsense	17507	52521	276	A-band (pre-exon 327)	300	184	1	N/A	354
c.52519G>T	p.Glu17507Ter	Nonsense	17507	52521	276	A-band (pre-exon 327)	300	184	1	N/A	354
c.52519G>T	p.Glu17507Ter	Nonsense	17507	52521	276	A-band (pre-exon 327)	300	184	1	N/A	354
c.52519G>T	p.Glu17507Ter	Nonsense	17507	52521	276	A-band (pre-exon 327)	300	184	1	N/A	354
c.52519G>T	p.Glu17507Ter	Nonsense	17507	52521	276	A-band (pre-exon 327)	300	184	1	N/A	354
c.52519G>T	p.Glu17507Ter	Nonsense	17507	52521	276	A-band (pre-exon 327)	300	184	1	N/A	354
c.52519G>T	p.Glu17507Ter	Nonsense	17507	52521	276	A-band (pre-exon 327)	300	184	1	N/A	354
c.52519G>T	p.Glu17507Ter	Nonsense	17507	52521	276	A-band (pre-exon 327)	300	184	1	N/A	354
c.52519G>T	p.Glu17507Ter	Nonsense	17507	52521	276	A-band (pre-exon 327)	300	184	1	N/A	354
c.52519G>T	p.Glu17507Ter	Nonsense	17507	52521	276	A-band (pre-exon 327)	300	184	1	N/A	354
c.52519G>T	p.Glu17507Ter	Nonsense	17507	52521	276	A-band (pre-exon 327)	300	184	1	N/A	354
c.52519G>T	p.Glu17507Ter	Nonsense	17507	52521	276	A-band (pre-exon 327)	300	184	1	N/A	354
c.52519G>T	p.Glu17507Ter	Nonsense	17507	52521	276	A-band (pre-exon 327)	300	184	1	N/A	354
c.52519G>T	p.Glu17507Ter	Nonsense	17507	52521	276	A-band (pre-exon 327)	300	184	1	N/A	354
c.52519G>T	p.Glu17507Ter	Nonsense	17507	52521	276	A-band (pre-exon 327)	300	184	1	N/A	354
c.52519G>T	p.Glu17507Ter	Nonsense	17507	52521	276	A-band (pre-exon 327)	300	184	1	N/A	354
c.52519G>T	p.Glu17507Ter	Nonsense	17507	52521	276	A-band (pre-exon 327)	300	184	1	N/A	354
c.52519G>T	p.Glu17507Ter	Nonsense	17507	52521	276	A-band (pre-exon 327)	300	184	1	N/A	354
c.52519G>T	p.Glu17507Ter	Nonsense	17507	52521	276	A-band (pre-exon 327)	300	184	1	N/A	354
c.52519G>T	p.Glu17507Ter	Nonsense	17507	52521	276	A-band (pre-exon 327)	300	184	1	N/A	354
c.52519G>T	p.Glu17507Ter	Nonsense	17507	52521	276	A-band (pre-exon 327)	300	184	1	N/A	354
c.52519G>T	p.Glu17507Ter	Nonsense	17507	52521	276	A-band (pre-exon 327)	300	184	1	N/A	354
c.52519G>T	p.Glu17507Ter	Nonsense	17507	52521	276	A-band (pre-exon 327)	300	184	1	N/A	354
c.52519G>T	p.Glu17507Ter	Nonsense	17507	52521	276	A-band (pre-exon 327)	300	184	1	N/A	354
c.52519G>T	p.Glu17507Ter	Nonsense	17507	52521	276	A-band (pre-exon 327)	300	184	1	N/A	354
c.52519G>T	p.Glu17507Ter	Nonsense	17507	52521	276	A-band (pre-exon 327)	300	184	1	N/A	354
c.52519G>T	p.Glu17507Ter	Nonsense	17507	52521	276	A-band (pre-exon 327)	300	184	1	N/A	354
c.52519G>T	p.Glu17507Ter	Nonsense	17507	52521	276	A-band (pre-exon 327)	300	184	1	N/A	354
c.52519G>T	p.Glu17507Ter	Nonsense	17507	52521	276	A-band (pre-exon 327)	300	184	1	N/A	354
c.52519G>T	p.Glu17507Ter	Nonsense	17507	52521	276	A-band (pre-exon 327)	300	184	1	N/A	354
c.52519G>T	p.Glu17507Ter	Nonsense	17507	52521	276	A-band (pre-exon 327)	300	184	1	N/A	354
c.52519G>T	p.Glu17507Ter	Nonsense	17507	52521	276	A-band (pre-exon 327)	300	184	1	N/A	354
c.52519G>T	p.Glu17507Ter	Nonsense	17507	52521	276	A-band (pre-exon 327)	300	184	1	N/A	354
c.52519G>T	p.Glu17507Ter	Nonsense	17507	52521	276	A-band (pre-exon 327)	300	184	1	N/A	354
c.52519G>T	p.Glu17507Ter	Nonsense	17507	52521	276	A-band (pre-exon 327)	300	184	1	N/A	354
c.52519G>T	p.Glu17507Ter	Nonsense	17507	52521	276	A-band (pre-exon 327)	300	184	1	N/A	354
c.52519G>T	p.Glu17507Ter	Nonsense	17507	52521	276	A-band (pre-exon 327)	300	184	1	N/A	354
c.52519G>T	p.Glu17507Ter	Nonsense	17507	52521	276	A-band (pre-exon 327)	300	184	1	N/A	354
c.52519G>T	p.Glu17507Ter	Nonsense	17507	52521	276	A-band (pre-exon 327)	300	184	1	N/A	354
c.52519G>T	p.Glu17507Ter	Nonsense	17507	52521	276	A-band (pre-exon 327)	300	184	1	N/A	354
c.52519G>T	p.Glu17507Ter	Nonsense	17507	52521	276	A-band (pre-exon 327)	300	184	1	N/A	354
c.52519G>T	p.Glu17507Ter	Nonsense	17507	52521	276	A-band (pre-exon 327)	300	184	1	N/A	354
c.52519G>T	p.Glu17507Ter	Nonsense	17507	52521	276	A-band (pre-exon 327)	300	184	1	N/A	354
c.52519G>T	p.Glu17507Ter	Nonsense	17507	52521	276	A-band (pre-exon 327)	300	184	1	N/A	354
c.52519G>T	p.Glu17507Ter	Nonsense	17507	52521	276	A-band (pre-exon 327)	300	184	1	N/A	354
c.52519G>T	p.Glu17507Ter	Nonsense	17507	52521	276	A-band (pre-exon 327)	300	184	1	N/A	354
c.52519G>T	p.Glu17507Ter	Nonsense	17507	52521	276	A-band (pre-exon 327)	300	184	1	N/A	354
c.52519G>T	p.Glu17507Ter	Nonsense	17507	52521	276	A-band (pre-exon 327)	300	184	1	N/A	354
c.52519G>T	p.Glu17507Ter	Nonsense	17507	52521	276	A-band (pre-exon 327)	300	184	1	N/A	354
c.52519G>T	p.Glu17507Ter	Nonsense	17507	52521	276	A-band (pre-exon 327)	300	184	1	N/A	354
c.52519G>T	p.Glu17507Ter	Nonsense	17507	52521	276	A-band (pre-exon 327)	300	184	1	N/A	354
c.52519G>T	p.Glu17507Ter	Nonsense	17507	52521	276	A-band (pre-exon 327)	300	184	1	N/A	354
c.61876C>T	p.Arg20626Ter	Nonsense	20626	61878	305	A-band (pre-exon 327)	2967	1309	1	Pathogenic/Likely pathogenic	20
c.61876C>T	p.Arg20626Ter	Nonsense	20626	61878	305	A-band (pre-exon 327)	2967	1309	1	Pathogenic/Likely pathogenic	20
c.61876C>T	p.Arg20626Ter	Nonsense	20626	61878	305	A-band (pre-exon 327)	2967	1309	1	Pathogenic/Likely pathogenic	20
c.61876C>T	p.Arg20626Ter	Nonsense	20626	61878	305	A-band (pre-exon 327)	2967	1309	1	Pathogenic/Likely pathogenic	20
c.61876C>T	p.Arg20626Ter	Nonsense	20626	61878	305	A-band (pre-exon 327)	2967	1309	1	Pathogenic/Likely pathogenic	20
c.61876C>T	p.Arg20626Ter	Nonsense	20626	61878	305	A-band (pre-exon 327)	2967	1309	1	Pathogenic/Likely pathogenic	20
c.61876C>T	p.Arg20626Ter	Nonsense	20626	61878	305	A-band (pre-exon 327)	2967	1309	1	Pathogenic/Likely pathogenic	20
c.61876C>T	p.Arg20626Ter	Nonsense	20626	61878	305	A-band (pre-exon 327)	2967	1309	1	Pathogenic/Likely pathogenic	20
c.61876C>T	p.Arg20626Ter	Nonsense	20626	61878	305	A-band (pre-exon 327)	2967	1309	1	Pathogenic/Likely pathogenic	20
c.61876C>T	p.Arg20626Ter	Nonsense	20626	61878	305	A-band (pre-exon 327)	2967	1309	1	Pathogenic/Likely pathogenic	20
c.61876C>T	p.Arg20626Ter	Nonsense	20626	61878	305	A-band (pre-exon 327)	2967	1309	1	Pathogenic/Likely pathogenic	20
c.61876C>T	p.Arg20626Ter	Nonsense	20626	61878	305	A-band (pre-exon 327)	2967	1309	1	Pathogenic/Likely pathogenic	20
c.61876C>T	p.Arg20626Ter	Nonsense	20626	61878	305	A-band (pre-exon 327)	2967	1309	1	Pathogenic/Likely pathogenic	20
c.61876C>T	p.Arg20626Ter	Nonsense	20626	61878	305	A-band (pre-exon 327)	2967	1309	1	Pathogenic/Likely pathogenic	20
c.61876C>T	p.Arg20626Ter	Nonsense	20626	61878	305	A-band (pre-exon 327)	2967	1309	1	Pathogenic/Likely pathogenic	20
c.61876C>T	p.Arg20626Ter	Nonsense	20626	61878	305	A-band (pre-exon 327)	2967	1309	1	Pathogenic/Likely pathogenic	20
c.61876C>T	p.Arg20626Ter	Nonsense	20626	61878	305	A-band (pre-exon 327)	2967	1309	1	Pathogenic/Likely pathogenic	20
c.61876C>T	p.Arg20626Ter	Nonsense	20626	61878	305	A-band (pre-exon 327)	2967	1309	1	Pathogenic/Likely pathogenic	20
c.61876C>T	p.Arg20626Ter	Nonsense	20626	61878	305	A-band (pre-exon 327)	2967	1309	1	Pathogenic/Likely pathogenic	20
c.61876C>T	p.Arg20626Ter	Nonsense	20626	61878	305	A-band (pre-exon 327)	2967	1309	1	Pathogenic/Likely pathogenic	20
c.6555_6556insTGTAAGGAAACAGACA	p.Lys2186CysfsTer15	Frameshift	2200	6600	29	I-band (proximal)	282	190	1	Conflicting interpretations of pathogenicity	8
c.6555_6556insTGTAAGGAAACAGACA	p.Lys2186CysfsTer15	Frameshift	2200	6600	29	I-band (proximal)	282	190	1	Conflicting interpretations of pathogenicity	8
c.6555_6556insTGTAAGGAAACAGACA	p.Lys2186CysfsTer15	Frameshift	2200	6600	29	I-band (proximal)	282	190	1	Conflicting interpretations of pathogenicity	8
c.6555_6556insTGTAAGGAAACAGACA	p.Lys2186CysfsTer15	Frameshift	2200	6600	29	I-band (proximal)	282	190	1	Conflicting interpretations of pathogenicity	8
c.6555_6556insTGTAAGGAAACAGACA	p.Lys2186CysfsTer15	Frameshift	2200	6600	29	I-band (proximal)	282	190	1	Conflicting interpretations of pathogenicity	8
c.6555_6556insTGTAAGGAAACAGACA	p.Lys2186CysfsTer15	Frameshift	2200	6600	29	I-band (proximal)	282	190	1	Conflicting interpretations of pathogenicity	8
c.6555_6556insTGTAAGGAAACAGACA	p.Lys2186CysfsTer15	Frameshift	2200	6600	29	I-band (proximal)	282	190	1	Conflicting interpretations of pathogenicity	8
c.6555_6556insTGTAAGGAAACAGACA	p.Lys2186CysfsTer15	Frameshift	2200	6600	29	I-band (proximal)	282	190	1	Conflicting interpretations of pathogenicity	8
c.103360delG	p.Glu34454AsnfsTer3	Frameshift	34456	103368	359	M-band	5609	3006	1	Pathogenic/Likely pathogenic	7
c.103360delG	p.Glu34454AsnfsTer3	Frameshift	34456	103368	359	M-band	5609	3006	1	Pathogenic/Likely pathogenic	7
c.103360delG	p.Glu34454AsnfsTer3	Frameshift	34456	103368	359	M-band	5609	3006	1	Pathogenic/Likely pathogenic	7
c.103360delG	p.Glu34454AsnfsTer3	Frameshift	34456	103368	359	M-band	5609	3006	1	Pathogenic/Likely pathogenic	7
c.103360delG	p.Glu34454AsnfsTer3	Frameshift	34456	103368	359	M-band	5609	3006	1	Pathogenic/Likely pathogenic	7
c.103360delG	p.Glu34454AsnfsTer3	Frameshift	34456	103368	359	M-band	5609	3006	1	Pathogenic/Likely pathogenic	7
c.103360delG	p.Glu34454AsnfsTer3	Frameshift	34456	103368	359	M-band	5609	3006	1	Pathogenic/Likely pathogenic	7
c.88421G>A	p.Trp29474Ter		29474	88422	332	A-band (post-exon 327)	288	172	1	Likely pathogenic	7
c.88421G>A	p.Trp29474Ter		29474	88422	332	A-band (post-exon 327)	288	172	1	Likely pathogenic	7
c.88421G>A	p.Trp29474Ter		29474	88422	332	A-band (post-exon 327)	288	172	1	Likely pathogenic	7
c.88421G>A	p.Trp29474Ter		29474	88422	332	A-band (post-exon 327)	288	172	1	Likely pathogenic	7
c.88421G>A	p.Trp29474Ter		29474	88422	332	A-band (post-exon 327)	288	172	1	Likely pathogenic	7
c.88421G>A	p.Trp29474Ter		29474	88422	332	A-band (post-exon 327)	288	172	1	Likely pathogenic	7
c.88421G>A	p.Trp29474Ter		29474	88422	332	A-band (post-exon 327)	288	172	1	Likely pathogenic	7
c.77185A>T	p.Lys25729Ter		25729	77187	327	A-band (Exon 327)	17106	9634	1	N/A	7
c.77185A>T	p.Lys25729Ter		25729	77187	327	A-band (Exon 327)	17106	9634	1	N/A	7
c.77185A>T	p.Lys25729Ter		25729	77187	327	A-band (Exon 327)	17106	9634	1	N/A	7
c.77185A>T	p.Lys25729Ter		25729	77187	327	A-band (Exon 327)	17106	9634	1	N/A	7
c.77185A>T	p.Lys25729Ter		25729	77187	327	A-band (Exon 327)	17106	9634	1	N/A	7
c.77185A>T	p.Lys25729Ter		25729	77187	327	A-band (Exon 327)	17106	9634	1	N/A	7
c.77185A>T	p.Lys25729Ter		25729	77187	327	A-band (Exon 327)	17106	9634	1	N/A	7
c.13696C>T	p.Gln4566Ter		4566	13698	49	I-band (proximal)	2781	394	1	Uncertain significance	7
c.13696C>T	p.Gln4566Ter		4566	13698	49	I-band (proximal)	2781	394	1	Uncertain significance	7
c.13696C>T	p.Gln4566Ter		4566	13698	49	I-band (proximal)	2781	394	1	Uncertain significance	7
c.13696C>T	p.Gln4566Ter		4566	13698	49	I-band (proximal)	2781	394	1	Uncertain significance	7
c.13696C>T	p.Gln4566Ter		4566	13698	49	I-band (proximal)	2781	394	1	Uncertain significance	7
c.13696C>T	p.Gln4566Ter		4566	13698	49	I-band (proximal)	2781	394	1	Uncertain significance	7
c.13696C>T	p.Gln4566Ter		4566	13698	49	I-band (proximal)	2781	394	1	Uncertain significance	7
c.103945_103946insTTGGG	p.Arg34649LeufsTer25	Frameshift	34673	104019	359	M-band	5609	2355	1	N/A	6
c.103945_103946insTTGGG	p.Arg34649LeufsTer25	Frameshift	34673	104019	359	M-band	5609	2355	1	N/A	6
c.103945_103946insTTGGG	p.Arg34649LeufsTer25	Frameshift	34673	104019	359	M-band	5609	2355	1	N/A	6
c.103945_103946insTTGGG	p.Arg34649LeufsTer25	Frameshift	34673	104019	359	M-band	5609	2355	1	N/A	6
c.103945_103946insTTGGG	p.Arg34649LeufsTer25	Frameshift	34673	104019	359	M-band	5609	2355	1	N/A	6
c.103945_103946insTTGGG	p.Arg34649LeufsTer25	Frameshift	34673	104019	359	M-band	5609	2355	1	N/A	6
c.103943_103944delAC	p.Tyr34648SerfsTer3	Frameshift	34650	103950	359	M-band	5609	2424	1	N/A	6
c.103943_103944delAC	p.Tyr34648SerfsTer3	Frameshift	34650	103950	359	M-band	5609	2424	1	N/A	6
c.103943_103944delAC	p.Tyr34648SerfsTer3	Frameshift	34650	103950	359	M-band	5609	2424	1	N/A	6
c.103943_103944delAC	p.Tyr34648SerfsTer3	Frameshift	34650	103950	359	M-band	5609	2424	1	N/A	6
c.103943_103944delAC	p.Tyr34648SerfsTer3	Frameshift	34650	103950	359	M-band	5609	2424	1	N/A	6
c.103943_103944delAC	p.Tyr34648SerfsTer3	Frameshift	34650	103950	359	M-band	5609	2424	1	N/A	6
c.67495C>T	p.Arg22499Ter		22499	67497	320	A-band (pre-exon 327)	288	139	1	Pathogenic/Likely pathogenic	5
c.67495C>T	p.Arg22499Ter		22499	67497	320	A-band (pre-exon 327)	288	139	1	Pathogenic/Likely pathogenic	5
c.67495C>T	p.Arg22499Ter		22499	67497	320	A-band (pre-exon 327)	288	139	1	Pathogenic/Likely pathogenic	5
c.67495C>T	p.Arg22499Ter		22499	67497	320	A-band (pre-exon 327)	288	139	1	Pathogenic/Likely pathogenic	5
c.67495C>T	p.Arg22499Ter		22499	67497	320	A-band (pre-exon 327)	288	139	1	Pathogenic/Likely pathogenic	5
c.64453C>T	p.Arg21485Ter		21485	64455	310	A-band (pre-exon 327)	276	217	1	Likely pathogenic	5
c.64453C>T	p.Arg21485Ter		21485	64455	310	A-band (pre-exon 327)	276	217	1	Likely pathogenic	5
c.64453C>T	p.Arg21485Ter		21485	64455	310	A-band (pre-exon 327)	276	217	1	Likely pathogenic	5
c.64453C>T	p.Arg21485Ter		21485	64455	310	A-band (pre-exon 327)	276	217	1	Likely pathogenic	5
c.64453C>T	p.Arg21485Ter		21485	64455	310	A-band (pre-exon 327)	276	217	1	Likely pathogenic	5
c.12587C>A	p.Ser4196Ter		4196	12588	49	I-band (proximal)	2781	1504	1	Conflicting interpretations of pathogenicity	5
c.12587C>A	p.Ser4196Ter		4196	12588	49	I-band (proximal)	2781	1504	1	Conflicting interpretations of pathogenicity	5
c.12587C>A	p.Ser4196Ter		4196	12588	49	I-band (proximal)	2781	1504	1	Conflicting interpretations of pathogenicity	5
c.12587C>A	p.Ser4196Ter		4196	12588	49	I-band (proximal)	2781	1504	1	Conflicting interpretations of pathogenicity	5
c.12587C>A	p.Ser4196Ter		4196	12588	49	I-band (proximal)	2781	1504	1	Conflicting interpretations of pathogenicity	5
c.107578C>T	p.Gln35860Ter		35860	107580	363	M-band	303	100	0.99	Pathogenic/Likely pathogenic	4
c.107578C>T	p.Gln35860Ter		35860	107580	363	M-band	303	100	0.99	Pathogenic/Likely pathogenic	4
c.107578C>T	p.Gln35860Ter		35860	107580	363	M-band	303	100	0.99	Pathogenic/Likely pathogenic	4
c.107578C>T	p.Gln35860Ter		35860	107580	363	M-band	303	100	0.99	Pathogenic/Likely pathogenic	4
c.11221_11222delAG	p.Arg3741AspfsTer13	Frameshift	3753	11259	47	I-band (proximal)	57	52	1	N/A	4
c.11221_11222delAG	p.Arg3741AspfsTer13	Frameshift	3753	11259	47	I-band (proximal)	57	52	1	N/A	4
c.11221_11222delAG	p.Arg3741AspfsTer13	Frameshift	3753	11259	47	I-band (proximal)	57	52	1	N/A	4
c.11221_11222delAG	p.Arg3741AspfsTer13	Frameshift	3753	11259	47	I-band (proximal)	57	52	1	N/A	4
c.107635C>T	p.Gln35879Ter		35879	107637	363	M-band	303	43	0.99	Conflicting interpretations of pathogenicity	3
c.107635C>T	p.Gln35879Ter		35879	107637	363	M-band	303	43	0.99	Conflicting interpretations of pathogenicity	3
c.107635C>T	p.Gln35879Ter		35879	107637	363	M-band	303	43	0.99	Conflicting interpretations of pathogenicity	3
c.107628delT	p.Asn35876LysfsTer2	Frameshift	35877	107631	363	M-band	303	49	0.99	Conflicting interpretations of pathogenicity	3
c.107628delT	p.Asn35876LysfsTer2	Frameshift	35877	107631	363	M-band	303	49	0.99	Conflicting interpretations of pathogenicity	3
c.107628delT	p.Asn35876LysfsTer2	Frameshift	35877	107631	363	M-band	303	49	0.99	Conflicting interpretations of pathogenicity	3
c.106954C>T	p.Arg35652Ter		35652	106956	361	M-band	692	267	1	Pathogenic	3
c.106954C>T	p.Arg35652Ter		35652	106956	361	M-band	692	267	1	Pathogenic	3
c.106954C>T	p.Arg35652Ter		35652	106956	361	M-band	692	267	1	Pathogenic	3
c.105935T>G	p.Leu35312Ter		35312	105936	359	M-band	5609	438	1	Conflicting interpretations of pathogenicity	3
c.105935T>G	p.Leu35312Ter		35312	105936	359	M-band	5609	438	1	Conflicting interpretations of pathogenicity	3
c.105935T>G	p.Leu35312Ter		35312	105936	359	M-band	5609	438	1	Conflicting interpretations of pathogenicity	3
c.104399delG	p.Arg34800LysfsTer10	Frameshift	34809	104427	359	M-band	5609	1947	1	Conflicting interpretations of pathogenicity	3
c.104399delG	p.Arg34800LysfsTer10	Frameshift	34809	104427	359	M-band	5609	1947	1	Conflicting interpretations of pathogenicity	3
c.104399delG	p.Arg34800LysfsTer10	Frameshift	34809	104427	359	M-band	5609	1947	1	Conflicting interpretations of pathogenicity	3
c.69420delT	p.Gly23141AlafsTer36	Frameshift	23176	69528	326	A-band (pre-exon 327)	303	187	1	Likely pathogenic	3
c.69420delT	p.Gly23141AlafsTer36	Frameshift	23176	69528	326	A-band (pre-exon 327)	303	187	1	Likely pathogenic	3
c.69420delT	p.Gly23141AlafsTer36	Frameshift	23176	69528	326	A-band (pre-exon 327)	303	187	1	Likely pathogenic	3
c.63601C>T	p.Arg21201Ter		21201	63603	307	A-band (pre-exon 327)	285	190	1	Pathogenic/Likely pathogenic	3
c.63601C>T	p.Arg21201Ter		21201	63603	307	A-band (pre-exon 327)	285	190	1	Pathogenic/Likely pathogenic	3
c.63601C>T	p.Arg21201Ter		21201	63603	307	A-band (pre-exon 327)	285	190	1	Pathogenic/Likely pathogenic	3
c.57603C>A	p.Cys19201Ter		19201	57603	296	A-band (pre-exon 327)	303	244	1	Likely pathogenic	3
c.57603C>A	p.Cys19201Ter		19201	57603	296	A-band (pre-exon 327)	303	244	1	Likely pathogenic	3
c.57603C>A	p.Cys19201Ter		19201	57603	296	A-band (pre-exon 327)	303	244	1	Likely pathogenic	3
c.43544dupT	p.Phe14516IlefsTer8	Frameshift	14523	43569	237	I-band (distal)	267	178	1	Conflicting interpretations of pathogenicity	3
c.43544dupT	p.Phe14516IlefsTer8	Frameshift	14523	43569	237	I-band (distal)	267	178	1	Conflicting interpretations of pathogenicity	3
c.43544dupT	p.Phe14516IlefsTer8	Frameshift	14523	43569	237	I-band (distal)	267	178	1	Conflicting interpretations of pathogenicity	3
c.10029T>A	p.Tyr3343Ter		3343	10029	43	I-band (proximal)	126	85	1	N/A	3
c.10029T>A	p.Tyr3343Ter		3343	10029	43	I-band (proximal)	126	85	1	N/A	3
c.10029T>A	p.Tyr3343Ter		3343	10029	43	I-band (proximal)	126	85	1	N/A	3
c.4724_4728delTGAAA	p.Met1575SerfsTer6	Frameshift	1580	4740	27	Z-disk	169	74	1	Conflicting interpretations of pathogenicity	3
c.4724_4728delTGAAA	p.Met1575SerfsTer6	Frameshift	1580	4740	27	Z-disk	169	74	1	Conflicting interpretations of pathogenicity	3
c.4724_4728delTGAAA	p.Met1575SerfsTer6	Frameshift	1580	4740	27	Z-disk	169	74	1	Conflicting interpretations of pathogenicity	3
c.107889delA	p.Lys35963AsnfsTer9	Frameshift	35971	107913	364	M-band	296	63	1	Pathogenic	2
c.107889delA	p.Lys35963AsnfsTer9	Frameshift	35971	107913	364	M-band	296	63	1	Pathogenic	2
c.106959T>A	p.Tyr35653Ter		35653	106959	361	M-band	692	264	1	N/A	2
c.106959T>A	p.Tyr35653Ter		35653	106959	361	M-band	692	264	1	N/A	2
c.106074_106077delTTGT	p.Cys35359ArgfsTer45	Frameshift	35403	106209	359	M-band	5609	165	1	N/A	2
c.106074_106077delTTGT	p.Cys35359ArgfsTer45	Frameshift	35403	106209	359	M-band	5609	165	1	N/A	2
c.105814delA	p.Thr35272HisfsTer21	Frameshift	35292	105876	359	M-band	5609	498	1	N/A	2
c.105814delA	p.Thr35272HisfsTer21	Frameshift	35292	105876	359	M-band	5609	498	1	N/A	2
c.105805delA	p.Thr35269GlnfsTer24	Frameshift	35292	105876	359	M-band	5609	498	1	Conflicting interpretations of pathogenicity	2
c.105805delA	p.Thr35269GlnfsTer24	Frameshift	35292	105876	359	M-band	5609	498	1	Conflicting interpretations of pathogenicity	2
c.105754C>T	p.Arg35252Ter		35252	105756	359	M-band	5609	618	1	Pathogenic/Likely pathogenic	2
c.105754C>T	p.Arg35252Ter		35252	105756	359	M-band	5609	618	1	Pathogenic/Likely pathogenic	2
c.105186dupT	p.Ala35063CysfsTer6	Frameshift	35068	105204	359	M-band	5609	1170	1	Likely pathogenic	2
c.105186dupT	p.Ala35063CysfsTer6	Frameshift	35068	105204	359	M-band	5609	1170	1	Likely pathogenic	2
c.104727delC	p.Arg34910GlyfsTer5	Frameshift	34914	104742	359	M-band	5609	1632	1	N/A	2
c.104727delC	p.Arg34910GlyfsTer5	Frameshift	34914	104742	359	M-band	5609	1632	1	N/A	2
c.104699_104724delAGAGGTCTGCAAGATTTGATATCTTT	p.Glu34900ValfsTer4	Frameshift	34903	104709	359	M-band	5609	1665	1	N/A	2
c.104699_104724delAGAGGTCTGCAAGATTTGATATCTTT	p.Glu34900ValfsTer4	Frameshift	34903	104709	359	M-band	5609	1665	1	N/A	2
c.104413C>T	p.Arg34805Ter		34805	104415	359	M-band	5609	1959	1	Pathogenic/Likely pathogenic	2
c.104413C>T	p.Arg34805Ter		34805	104415	359	M-band	5609	1959	1	Pathogenic/Likely pathogenic	2
c.103945C>T	p.Arg34649Ter		34649	103947	359	M-band	5609	2427	1	Likely pathogenic	2
c.103945C>T	p.Arg34649Ter		34649	103947	359	M-band	5609	2427	1	Likely pathogenic	2
c.103771C>T	p.Arg34591Ter		34591	103773	359	M-band	5609	2601	1	Likely pathogenic	2
c.103771C>T	p.Arg34591Ter		34591	103773	359	M-band	5609	2601	1	Likely pathogenic	2
c.101107C>T	p.Arg33703Ter		33703	101109	359	M-band	5609	5265	1	Likely pathogenic	2
c.101107C>T	p.Arg33703Ter		33703	101109	359	M-band	5609	5265	1	Likely pathogenic	2
c.100587G>A	p.Trp33529Ter		33529	100587	358	A-band (post-exon 327)	594	178	1	Likely pathogenic	2
c.100587G>A	p.Trp33529Ter		33529	100587	358	A-band (post-exon 327)	594	178	1	Likely pathogenic	2
c.99936G>A	p.Trp33312Ter		33312	99936	357	A-band (post-exon 327)	306	235	1	N/A	2
c.99936G>A	p.Trp33312Ter		33312	99936	357	A-band (post-exon 327)	306	235	1	N/A	2
c.99063delA	p.Lys33021AsnfsTer40	Frameshift	33060	99180	355	A-band (post-exon 327)	300	109	1	Likely pathogenic	2
c.99063delA	p.Lys33021AsnfsTer40	Frameshift	33060	99180	355	A-band (post-exon 327)	300	109	1	Likely pathogenic	2
c.98506C>T	p.Arg32836Ter		32836	98508	353	A-band (post-exon 327)	585	175	1	Likely pathogenic	2
c.98506C>T	p.Arg32836Ter		32836	98508	353	A-band (post-exon 327)	585	175	1	Likely pathogenic	2
c.94103_94107delTTAAA	p.Ile31368SerfsTer34	Frameshift	31401	94203	340	A-band (post-exon 327)	2067	16	1	Pathogenic/Likely pathogenic	2
c.94103_94107delTTAAA	p.Ile31368SerfsTer34	Frameshift	31401	94203	340	A-band (post-exon 327)	2067	16	1	Pathogenic/Likely pathogenic	2
c.92284_92288dupAAAAG	p.Ser30763ArgfsTer7	Frameshift	30769	92307	340	A-band (post-exon 327)	2067	1912	1	Conflicting interpretations of pathogenicity	2
c.92284_92288dupAAAAG	p.Ser30763ArgfsTer7	Frameshift	30769	92307	340	A-band (post-exon 327)	2067	1912	1	Conflicting interpretations of pathogenicity	2
c.89900_89903delATTA	p.Asn29967MetfsTer27	Frameshift	29993	89979	336	A-band (post-exon 327)	1767	1291	1	Likely pathogenic	2
c.89900_89903delATTA	p.Asn29967MetfsTer27	Frameshift	29993	89979	336	A-band (post-exon 327)	1767	1291	1	Likely pathogenic	2
c.89265G>A	p.Trp29755Ter		29755	89265	335	A-band (post-exon 327)	306	238	1	Likely pathogenic	2
c.89265G>A	p.Trp29755Ter		29755	89265	335	A-band (post-exon 327)	306	238	1	Likely pathogenic	2
c.87040C>T	p.Arg29014Ter		29014	87042	328	A-band (post-exon 327)	297	76	1	Pathogenic	2
c.87040C>T	p.Arg29014Ter		29014	87042	328	A-band (post-exon 327)	297	76	1	Pathogenic	2
c.86076dupA	p.Ser28693IlefsTer2	Frameshift	28694	86082	327	A-band (Exon 327)	17106	739	1	Pathogenic	2
c.86076dupA	p.Ser28693IlefsTer2	Frameshift	28694	86082	327	A-band (Exon 327)	17106	739	1	Pathogenic	2
c.85640_85652delCATTTACAGTTCC	p.Pro28547GlnfsTer12	Frameshift	28558	85674	327	A-band (Exon 327)	17106	1147	1	Likely pathogenic	2
c.85640_85652delCATTTACAGTTCC	p.Pro28547GlnfsTer12	Frameshift	28558	85674	327	A-band (Exon 327)	17106	1147	1	Likely pathogenic	2
c.85267C>T	p.Arg28423Ter		28423	85269	327	A-band (Exon 327)	17106	1552	1	Likely pathogenic	2
c.85267C>T	p.Arg28423Ter		28423	85269	327	A-band (Exon 327)	17106	1552	1	Likely pathogenic	2
c.82240C>T	p.Arg27414Ter		27414	82242	327	A-band (Exon 327)	17106	4579	1	Pathogenic/Likely pathogenic	2
c.82240C>T	p.Arg27414Ter		27414	82242	327	A-band (Exon 327)	17106	4579	1	Pathogenic/Likely pathogenic	2
c.81243_81261delGACATCAATCTCAAAAGAT	p.Thr27082ArgfsTer10	Frameshift	27091	81273	327	A-band (Exon 327)	17106	5548	1	Pathogenic	2
c.81243_81261delGACATCAATCTCAAAAGAT	p.Thr27082ArgfsTer10	Frameshift	27091	81273	327	A-band (Exon 327)	17106	5548	1	Pathogenic	2
c.80716C>T	p.Arg26906Ter		26906	80718	327	A-band (Exon 327)	17106	6103	1	Conflicting interpretations of pathogenicity	2
c.80716C>T	p.Arg26906Ter		26906	80718	327	A-band (Exon 327)	17106	6103	1	Conflicting interpretations of pathogenicity	2
c.79294C>T	p.Arg26432Ter		26432	79296	327	A-band (Exon 327)	17106	7525	1	Likely pathogenic	2
c.79294C>T	p.Arg26432Ter		26432	79296	327	A-band (Exon 327)	17106	7525	1	Likely pathogenic	2
c.68885_68888dupATAC	p.Ile22964TyrfsTer8	Frameshift	22971	68913	325	A-band (pre-exon 327)	588	499	1	Pathogenic/Likely pathogenic	2
c.68885_68888dupATAC	p.Ile22964TyrfsTer8	Frameshift	22971	68913	325	A-band (pre-exon 327)	588	499	1	Pathogenic/Likely pathogenic	2
c.67802C>A	p.Ser22601Ter		22601	67803	321	A-band (pre-exon 327)	588	421	1	N/A	2
c.67802C>A	p.Ser22601Ter		22601	67803	321	A-band (pre-exon 327)	588	421	1	N/A	2
c.62506C>T	p.Arg20836Ter		20836	62508	305	A-band (pre-exon 327)	2967	679	1	Conflicting interpretations of pathogenicity	2
c.62506C>T	p.Arg20836Ter		20836	62508	305	A-band (pre-exon 327)	2967	679	1	Conflicting interpretations of pathogenicity	2
c.60733C>T	p.Arg20245Ter		20245	60735	305	A-band (pre-exon 327)	2967	2452	1	Pathogenic	2
c.60733C>T	p.Arg20245Ter		20245	60735	305	A-band (pre-exon 327)	2967	2452	1	Pathogenic	2
c.58195C>T	p.Arg19399Ter		19399	58197	298	A-band (pre-exon 327)	282	235	1	Conflicting interpretations of pathogenicity	2
c.58195C>T	p.Arg19399Ter		19399	58197	298	A-band (pre-exon 327)	282	235	1	Conflicting interpretations of pathogenicity	2
c.57849delT	p.Val19284TyrfsTer18	Frameshift	19301	57903	297	A-band (pre-exon 327)	303	247	1	Likely pathogenic	2
c.57849delT	p.Val19284TyrfsTer18	Frameshift	19301	57903	297	A-band (pre-exon 327)	303	247	1	Likely pathogenic	2
c.56572C>T	p.Arg18858Ter		18858	56574	291	A-band (pre-exon 327)	300	73	1	Likely pathogenic	2
c.56572C>T	p.Arg18858Ter		18858	56574	291	A-band (pre-exon 327)	300	73	1	Likely pathogenic	2
c.54652C>T	p.Arg18218Ter		18218	54654	283	A-band (pre-exon 327)	430	157	1	N/A	2
c.54652C>T	p.Arg18218Ter		18218	54654	283	A-band (pre-exon 327)	430	157	1	N/A	2
c.54418C>T	p.Arg18140Ter		18140	54420	283	A-band (pre-exon 327)	430	391	1	Likely pathogenic	2
c.54418C>T	p.Arg18140Ter		18140	54420	283	A-band (pre-exon 327)	430	391	1	Likely pathogenic	2
c.54166C>T	p.Arg18056Ter		18056	54168	281	A-band (pre-exon 327)	309	22	1	Pathogenic/Likely pathogenic	2
c.54166C>T	p.Arg18056Ter		18056	54168	281	A-band (pre-exon 327)	309	22	1	Pathogenic/Likely pathogenic	2
c.53743C>T	p.Arg17915Ter		17915	53745	280	A-band (pre-exon 327)	300	136	1	Likely pathogenic	2
c.53743C>T	p.Arg17915Ter		17915	53745	280	A-band (pre-exon 327)	300	136	1	Likely pathogenic	2
c.47494C>T	p.Arg15832Ter		15832	47496	254	A-band (pre-exon 327)	303	76	1	Pathogenic	2
c.47494C>T	p.Arg15832Ter		15832	47496	254	A-band (pre-exon 327)	303	76	1	Pathogenic	2
c.44272C>T	p.Arg14758Ter		14758	44274	240	I-band (distal)	127	7	1	Conflicting interpretations of pathogenicity	2
c.44272C>T	p.Arg14758Ter		14758	44274	240	I-band (distal)	127	7	1	Conflicting interpretations of pathogenicity	2
c.40963G>T	p.Glu13655Ter		13655	40965	226	I-band (distal)	402	364	1	Conflicting interpretations of pathogenicity	2
c.40963G>T	p.Glu13655Ter		13655	40965	226	I-band (distal)	402	364	1	Conflicting interpretations of pathogenicity	2
c.12059_12073delCCACCTGTGCAGCAG	p.Ser4020_Glu4025delinsTer		4020	12060	49	I-band (proximal)	2781	2032	1	N/A	2
c.12059_12073delCCACCTGTGCAGCAG	p.Ser4020_Glu4025delinsTer		4020	12060	49	I-band (proximal)	2781	2032	1	N/A	2
c.9448C>T	p.Arg3150Ter		3150	9450	40	I-band (proximal)	166	21	1	Uncertain significance	2
c.9448C>T	p.Arg3150Ter		3150	9450	40	I-band (proximal)	166	21	1	Uncertain significance	2
c.8890_8891insCCCCC	p.Leu2964ProfsTer3	Frameshift	2966	8898	37	I-band (proximal)	261	4	1	N/A	2
c.8890_8891insCCCCC	p.Leu2964ProfsTer3	Frameshift	2966	8898	37	I-band (proximal)	261	4	1	N/A	2
c.107965C>T	p.Arg35989Ter		35989	107967	364	M-band	296	9	1	Uncertain significance	1
c.107926G>T	p.Glu35976Ter		35976	107928	364	M-band	296	48	1	N/A	1
c.107825delA	p.Gln35942ArgfsTer12	Frameshift	35953	107859	364	M-band	296	117	1	N/A	1
c.107818C>T	p.Gln35940Ter		35940	107820	364	M-band	296	156	1	N/A	1
c.107814_107815delCA	p.His35938GlnfsTer10	Frameshift	35947	107841	364	M-band	296	135	1	N/A	1
c.107800G>T	p.Gly35934Ter		35934	107802	364	M-band	296	174	1	Conflicting interpretations of pathogenicity	1
c.107644delA	p.Ser35882AlafsTer11	Frameshift	35892	107676	363	M-band	303	4	0.99	Likely pathogenic	1
c.107351delC	p.Ser35784Ter		35784	107352	362	M-band	154	25	1	N/A	1
c.107219dupT	p.Pro35741AlafsTer20	Frameshift	35760	107280	362	M-band	154	97	1	Likely pathogenic	1
c.107149C>T	p.Gln35717Ter		35717	107151	361	M-band	692	72	1	N/A	1
c.107100_107101dupTG	p.Ala35701ValfsTer51	Frameshift	35751	107253	362	M-band	154	124	1	N/A	1
c.106930G>T	p.Glu35644Ter		35644	106932	361	M-band	692	291	1	N/A	1
c.106850_106859delGCATAAACGA	p.Ser35617LysfsTer7	Frameshift	35623	106869	361	M-band	692	354	1	N/A	1
c.106792C>T	p.Gln35598Ter		35598	106794	361	M-band	692	429	1	N/A	1
c.106476T>A	p.Cys35492Ter		35492	106476	360	M-band	157	55	1	N/A	1
c.106427dupT	p.Glu35478ArgfsTer4	Frameshift	35481	106443	360	M-band	157	88	1	N/A	1
c.106279C>T	p.Gln35427Ter		35427	106281	359	M-band	5609	93	1	Likely pathogenic	1
c.106060C>T	p.Gln35354Ter		35354	106062	359	M-band	5609	312	1	N/A	1
c.106024delT	p.Tyr35342MetfsTer63	Frameshift	35404	106212	359	M-band	5609	162	1	N/A	1
c.105921delT	p.Glu35308LysfsTer5	Frameshift	35312	105936	359	M-band	5609	438	1	N/A	1
c.105804_105805delGA	p.Glu35268AspfsTer30	Frameshift	35297	105891	359	M-band	5609	483	1	N/A	1
c.105486G>A	p.Trp35162Ter		35162	105486	359	M-band	5609	888	1	N/A	1
c.105423C>G	p.Tyr35141Ter		35141	105423	359	M-band	5609	951	1	Pathogenic/Likely pathogenic	1
c.105341_105350delTGGAAGAAAA	p.Leu35114HisfsTer16	Frameshift	35129	105387	359	M-band	5609	987	1	N/A	1
c.105195delA	p.Ser35066HisfsTer17	Frameshift	35082	105246	359	M-band	5609	1128	1	N/A	1
c.104867delG	p.Gly34956AlafsTer8	Frameshift	34963	104889	359	M-band	5609	1485	1	N/A	1
c.104800C>T	p.Gln34934Ter		34934	104802	359	M-band	5609	1572	1	N/A	1
c.104540_104541insATAT	p.Tyr34847Ter		34847	104541	359	M-band	5609	1833	1	N/A	1
c.104418_104419delAA	p.Glu34808SerfsTer8	Frameshift	34815	104445	359	M-band	5609	1929	1	N/A	1
c.104236delC	p.Leu34746Ter		34746	104238	359	M-band	5609	2136	1	N/A	1
c.104184T>G	p.Tyr34728Ter		34728	104184	359	M-band	5609	2190	1	N/A	1
c.104092C>T	p.Arg34698Ter		34698	104094	359	M-band	5609	2280	1	Conflicting interpretations of pathogenicity	1
c.104024delG	p.Arg34675LysfsTer15	Frameshift	34689	104067	359	M-band	5609	2307	1	N/A	1
c.104010C>A	p.Tyr34670Ter		34670	104010	359	M-band	5609	2364	1	Likely pathogenic	1
c.103411C>T	p.Arg34471Ter		34471	103413	359	M-band	5609	2961	1	N/A	1
c.103408G>T	p.Glu34470Ter		34470	103410	359	M-band	5609	2964	1	Uncertain significance	1
c.103354C>T	p.Gln34452Ter		34452	103356	359	M-band	5609	3018	1	N/A	1
c.103231dupA	p.Ile34411AsnfsTer4	Frameshift	34414	103242	359	M-band	5609	3132	1	N/A	1
c.102959_102962dupTCAA	p.Ser34322GlnfsTer7	Frameshift	34328	102984	359	M-band	5609	3390	1	N/A	1
c.102523C>T	p.Arg34175Ter		34175	102525	359	M-band	5609	3849	1	Pathogenic/Likely pathogenic	1
c.102269_102270dupAC	p.Arg34091ThrfsTer8	Frameshift	34098	102294	359	M-band	5609	4080	1	Likely pathogenic	1
c.102223C>T	p.Gln34075Ter		34075	102225	359	M-band	5609	4149	1	N/A	1
c.102176_102177delAA	p.Lys34059IlefsTer24	Frameshift	34082	102246	359	M-band	5609	4128	1	N/A	1
c.102078delT	p.Asn34026LysfsTer3	Frameshift	34028	102084	359	M-band	5609	4290	1	N/A	1
c.101997G>A	p.Trp33999Ter		33999	101997	359	M-band	5609	4377	1	N/A	1
c.101781delT	p.Gln33928SerfsTer31	Frameshift	33958	101874	359	M-band	5609	4500	1	N/A	1
c.100825C>T	p.Arg33609Ter		33609	100827	359	M-band	5609	5547	1	Pathogenic/Likely pathogenic	1
c.100438delG	p.Glu33480LysfsTer23	Frameshift	33502	100506	358	A-band (post-exon 327)	594	259	1	N/A	1
c.100342C>T	p.Arg33448Ter		33448	100344	358	A-band (post-exon 327)	594	421	1	N/A	1
c.99966G>A	p.Trp33322Ter		33322	99966	357	A-band (post-exon 327)	306	205	1	N/A	1
c.99886G>T	p.Gly33296Ter		33296	99888	357	A-band (post-exon 327)	306	283	1	N/A	1
c.99366_99367delCC	p.Cys33122Ter		33122	99366	356	A-band (post-exon 327)	576	499	1	N/A	1
c.99115_99116delCA	p.Gln33039ValfsTer11	Frameshift	33049	99147	355	A-band (post-exon 327)	300	142	1	N/A	1
c.98994delA	p.Lys32998AsnfsTer63	Frameshift	33060	99180	355	A-band (post-exon 327)	300	109	1	Pathogenic/Likely pathogenic	1
c.98713G>T	p.Glu32905Ter		32905	98715	354	A-band (post-exon 327)	306	274	1	N/A	1
c.98551C>T	p.Arg32851Ter		32851	98553	353	A-band (post-exon 327)	585	130	1	Conflicting interpretations of pathogenicity	1
c.98299_98300delAG	p.Arg32767GlyfsTer2	Frameshift	32768	98304	353	A-band (post-exon 327)	585	379	1	Pathogenic/Likely pathogenic	1
c.98299delA	p.Arg32767GlyfsTer26	Frameshift	32792	98376	353	A-band (post-exon 327)	585	307	1	Likely pathogenic	1
c.98171_98174dupTTAC	p.Ile32726TyrfsTer13	Frameshift	32738	98214	353	A-band (post-exon 327)	585	469	1	Likely pathogenic	1
c.97821_97822delAA	p.Arg32608SerfsTer3	Frameshift	32610	97830	352	A-band (post-exon 327)	303	268	1	N/A	1
c.97813C>T	p.Gln32605Ter		32605	97815	352	A-band (post-exon 327)	303	283	1	N/A	1
c.97510G>T	p.Glu32504Ter		32504	97512	351	A-band (post-exon 327)	303	283	1	N/A	1
c.97409dupA	p.Tyr32470Ter		32470	97410	350	A-band (post-exon 327)	300	82	1	N/A	1
c.97315C>T	p.Gln32439Ter		32439	97317	350	A-band (post-exon 327)	300	175	1	Likely pathogenic	1
c.97129_97130dupTA	p.Leu32379HisfsTer4	Frameshift	32382	97146	349	A-band (post-exon 327)	288	46	1	Likely pathogenic	1
c.97016_97026delCCTGGTTCTTT	p.Ser32339CysfsTer4	Frameshift	32342	97026	349	A-band (post-exon 327)	288	166	1	N/A	1
c.96892C>T	p.Gln32298Ter		32298	96894	348	A-band (post-exon 327)	594	10	1	Uncertain significance	1
c.96697C>T	p.Arg32233Ter		32233	96699	348	A-band (post-exon 327)	594	205	1	Likely pathogenic	1
c.96504_96508dupACTTG	p.Val32170AspfsTer3	Frameshift	32172	96516	348	A-band (post-exon 327)	594	388	1	N/A	1
c.96236delA	p.Asp32079ValfsTer34	Frameshift	32112	96336	348	A-band (post-exon 327)	594	568	1	N/A	1
c.95772_95773delCA	p.His31924GlnfsTer3	Frameshift	31926	95778	346	A-band (post-exon 327)	306	250	1	Likely pathogenic	1
c.95082dupC	p.Gly31695ArgfsTer13	Frameshift	31707	95121	344	A-band (post-exon 327)	297	295	1	Pathogenic	1
c.95055delA	p.Lys31685AsnfsTer4	Frameshift	31688	95064	343	A-band (post-exon 327)	291	55	1	N/A	1
c.95041delA	p.Ser31681ValfsTer8	Frameshift	31688	95064	343	A-band (post-exon 327)	291	55	1	N/A	1
c.95008C>T	p.Arg31670Ter		31670	95010	343	A-band (post-exon 327)	291	109	1	Pathogenic	1
c.94998T>A	p.Tyr31666Ter		31666	94998	343	A-band (post-exon 327)	291	121	1	N/A	1
c.94859T>G	p.Leu31620Ter		31620	94860	343	A-band (post-exon 327)	291	259	1	N/A	1
c.94331G>A	p.Trp31444Ter		31444	94332	341	A-band (post-exon 327)	303	190	1	N/A	1
c.94167delT	p.Phe31389LeufsTer7	Frameshift	31395	94185	340	A-band (post-exon 327)	2067	34	1	N/A	1
c.94154C>G	p.Ser31385Ter		31385	94155	340	A-band (post-exon 327)	2067	64	1	N/A	1
c.94097_94100delCTCA	p.Thr31366LysfsTer29	Frameshift	31394	94182	340	A-band (post-exon 327)	2067	37	1	N/A	1
c.93848_93849delCT	p.Ser31283TrpfsTer14	Frameshift	31296	93888	340	A-band (post-exon 327)	2067	331	1	N/A	1
c.93809_93810delGA	p.Arg31270AsnfsTer12	Frameshift	31281	93843	340	A-band (post-exon 327)	2067	376	1	N/A	1
c.93332delC	p.Thr31111LysfsTer22	Frameshift	31132	93396	340	A-band (post-exon 327)	2067	823	1	N/A	1
c.93166C>T	p.Arg31056Ter		31056	93168	340	A-band (post-exon 327)	2067	1051	1	Pathogenic/Likely pathogenic	1
c.93160G>T	p.Glu31054Ter		31054	93162	340	A-band (post-exon 327)	2067	1057	1	N/A	1
c.93139C>T	p.Arg31047Ter		31047	93141	340	A-band (post-exon 327)	2067	1078	1	N/A	1
c.92683C>T	p.Arg30895Ter		30895	92685	340	A-band (post-exon 327)	2067	1534	1	Likely pathogenic	1
c.92631dupG	p.Lys30878GlufsTer8	Frameshift	30885	92655	340	A-band (post-exon 327)	2067	1564	1	Pathogenic/Likely pathogenic	1
c.92317C>T	p.Arg30773Ter		30773	92319	340	A-band (post-exon 327)	2067	1900	1	Pathogenic/Likely pathogenic	1
c.92286_92287delAA	p.Ser30763HisfsTer14	Frameshift	30776	92328	340	A-band (post-exon 327)	2067	1891	1	N/A	1
c.92178delA	p.Glu30727AsnfsTer5	Frameshift	30731	92193	340	A-band (post-exon 327)	2067	2026	1	N/A	1
c.92146_92147delCA	p.Gln30716IlefsTer5	Frameshift	30720	92160	340	A-band (post-exon 327)	2067	2059	1	N/A	1
c.91918_91919delTG	p.Trp30640ValfsTer7	Frameshift	30646	91938	339	A-band (post-exon 327)	300	214	1	N/A	1
c.91875delG	p.Pro30626GlnfsTer2	Frameshift	30627	91881	339	A-band (post-exon 327)	300	271	1	Pathogenic	1
c.91715dupA	p.Asn30572LysfsTer16	Frameshift	30587	91761	338	A-band (post-exon 327)	288	91	1	Conflicting interpretations of pathogenicity	1
c.91657A>T	p.Arg30553Ter		30553	91659	338	A-band (post-exon 327)	288	193	1	N/A	1
c.91097_91100delGAAA	p.Arg30366IlefsTer24	Frameshift	30389	91167	336	A-band (post-exon 327)	1767	103	1	Likely pathogenic	1
c.90910A>T	p.Arg30304Ter		30304	90912	336	A-band (post-exon 327)	1767	358	1	Likely pathogenic	1
c.90370delG	p.Glu30124AsnfsTer20	Frameshift	30143	90429	336	A-band (post-exon 327)	1767	841	1	N/A	1
c.90328G>T	p.Gly30110Ter		30110	90330	336	A-band (post-exon 327)	1767	940	1	N/A	1
c.89292_89293delTG	p.Ala29765CysfsTer61	Frameshift	29825	89475	335	A-band (post-exon 327)	306	28	1	N/A	1
c.89090delG	p.Gly29697AspfsTer15	Frameshift	29711	89133	334	A-band (post-exon 327)	303	64	1	N/A	1
c.89053_89059delAAAGAGA	p.Lys29685LeufsTer9	Frameshift	29693	89079	334	A-band (post-exon 327)	303	118	1	N/A	1
c.88837A>T	p.Lys29613Ter		29613	88839	333	A-band (post-exon 327)	300	55	1	Pathogenic/Likely pathogenic	1
c.88727delC	p.Thr29576LysfsTer36	Frameshift	29611	88833	333	A-band (post-exon 327)	300	61	1	N/A	1
c.88460delT	p.Val29487GlyfsTer27	Frameshift	29513	88539	332	A-band (post-exon 327)	288	55	1	N/A	1
c.88181_88194delAATTCATCATCTCT	p.Gln29394ArgfsTer9	Frameshift	29402	88206	331	A-band (post-exon 327)	297	100	1	N/A	1
c.87999dupT	p.Asp29334Ter		29334	88002	330	A-band (post-exon 327)	303	7	1	N/A	1
c.87616G>T	p.Glu29206Ter		29206	87618	329	A-band (post-exon 327)	588	88	1	Likely pathogenic	1
c.87531_87532delAA	p.Glu29179AsnfsTer8	Frameshift	29186	87558	329	A-band (post-exon 327)	588	148	1	N/A	1
c.87238delA	p.Arg29080GlufsTer10	Frameshift	29089	87267	329	A-band (post-exon 327)	588	439	1	N/A	1
c.86742_86745delCTAT	p.Tyr28915ThrfsTer22	Frameshift	28936	86808	327	A-band (Exon 327)	17106	13	1	Likely pathogenic	1
c.86528T>G	p.Leu28843Ter		28843	86529	327	A-band (Exon 327)	17106	292	1	Likely pathogenic	1
c.86116C>T	p.Arg28706Ter		28706	86118	327	A-band (Exon 327)	17106	703	1	Pathogenic/Likely pathogenic	1
c.86052_86053delTG	p.Gly28685IlefsTer9	Frameshift	28693	86079	327	A-band (Exon 327)	17106	742	1	N/A	1
c.86027delT	p.Leu28676ArgfsTer8	Frameshift	28683	86049	327	A-band (Exon 327)	17106	772	1	N/A	1
c.85899_85900delAA	p.Leu28635SerfsTer3	Frameshift	28637	85911	327	A-band (Exon 327)	17106	910	1	N/A	1
c.85707_85708delTT	p.Cys28570LeufsTer7	Frameshift	28576	85728	327	A-band (Exon 327)	17106	1093	1	N/A	1
c.85567_85570delTTTA	p.Phe28523GlufsTer2	Frameshift	28524	85572	327	A-band (Exon 327)	17106	1249	1	N/A	1
c.85449delC	p.Ile28483MetfsTer6	Frameshift	28488	85464	327	A-band (Exon 327)	17106	1357	1	N/A	1
c.85228_85231delGACA	p.Asp28410IlefsTer5	Frameshift	28414	85242	327	A-band (Exon 327)	17106	1579	1	N/A	1
c.85090C>T	p.Arg28364Ter		28364	85092	327	A-band (Exon 327)	17106	1729	1	Pathogenic/Likely pathogenic	1
c.85064delC	p.Pro28355GlnfsTer4	Frameshift	28358	85074	327	A-band (Exon 327)	17106	1747	1	N/A	1
c.84991_84992delAA	p.Asn28331CysfsTer3	Frameshift	28333	84999	327	A-band (Exon 327)	17106	1822	1	N/A	1
c.84990_84991insGTTTT	p.Asn28331ValfsTer19	Frameshift	28349	85047	327	A-band (Exon 327)	17106	1774	1	N/A	1
c.84605C>A	p.Ser28202Ter		28202	84606	327	A-band (Exon 327)	17106	2215	1	N/A	1
c.84370_84373delGAGT	p.Glu28124IlefsTer49	Frameshift	28172	84516	327	A-band (Exon 327)	17106	2305	1	Likely pathogenic	1
c.84365delG	p.Gly28122GlufsTer52	Frameshift	28173	84519	327	A-band (Exon 327)	17106	2302	1	Pathogenic/Likely pathogenic	1
c.84255C>A	p.Cys28085Ter		28085	84255	327	A-band (Exon 327)	17106	2566	1	Likely pathogenic	1
c.83309dupC	p.Val27771CysfsTer23	Frameshift	27793	83379	327	A-band (Exon 327)	17106	3442	1	N/A	1
c.83284A>T	p.Arg27762Ter		27762	83286	327	A-band (Exon 327)	17106	3535	1	N/A	1
c.82850G>A	p.Trp27617Ter		27617	82851	327	A-band (Exon 327)	17106	3970	1	N/A	1
c.82365delC	p.Leu27456TrpfsTer32	Frameshift	27487	82461	327	A-band (Exon 327)	17106	4360	1	N/A	1
c.81943G>T	p.Glu27315Ter		27315	81945	327	A-band (Exon 327)	17106	4876	1	Likely pathogenic	1
c.81715C>T	p.Gln27239Ter		27239	81717	327	A-band (Exon 327)	17106	5104	1	N/A	1
c.81703delC	p.Val27236Ter		27236	81708	327	A-band (Exon 327)	17106	5113	1	N/A	1
c.81487G>T	p.Glu27163Ter		27163	81489	327	A-band (Exon 327)	17106	5332	1	N/A	1
c.81429T>G	p.Tyr27143Ter		27143	81429	327	A-band (Exon 327)	17106	5392	1	N/A	1
c.81340_81344delAAGAA	p.Lys27114GlnfsTer9	Frameshift	27122	81366	327	A-band (Exon 327)	17106	5455	1	Likely pathogenic	1
c.80409delA	p.Lys26803AsnfsTer41	Frameshift	26843	80529	327	A-band (Exon 327)	17106	6292	1	N/A	1
c.80289_80290delTG	p.Phe26763LeufsTer10	Frameshift	26772	80316	327	A-band (Exon 327)	17106	6505	1	N/A	1
c.79924G>T	p.Gly26642Ter		26642	79926	327	A-band (Exon 327)	17106	6895	1	N/A	1
c.79882C>T	p.Arg26628Ter		26628	79884	327	A-band (Exon 327)	17106	6937	1	Likely pathogenic	1
c.79611delT	p.Thr26538LeufsTer6	Frameshift	26543	79629	327	A-band (Exon 327)	17106	7192	1	N/A	1
c.79611_79612insGAAG	p.Thr26538GlufsTer13	Frameshift	26550	79650	327	A-band (Exon 327)	17106	7171	1	N/A	1
c.79604_79605insGA	p.Ile26536LysfsTer2	Frameshift	26537	79611	327	A-band (Exon 327)	17106	7210	1	N/A	1
c.79566T>G	p.Tyr26522Ter		26522	79566	327	A-band (Exon 327)	17106	7255	1	N/A	1
c.79524G>A	p.Trp26508Ter		26508	79524	327	A-band (Exon 327)	17106	7297	1	N/A	1
c.79079delG	p.Arg26360LeufsTer2	Frameshift	26361	79083	327	A-band (Exon 327)	17106	7738	1	N/A	1
c.78988_78994delAGTCGAC	p.Ser26330LeufsTer11	Frameshift	26340	79020	327	A-band (Exon 327)	17106	7801	1	N/A	1
c.78979C>T	p.Arg26327Ter		26327	78981	327	A-band (Exon 327)	17106	7840	1	Likely pathogenic	1
c.78924G>A	p.Trp26308Ter		26308	78924	327	A-band (Exon 327)	17106	7897	1	N/A	1
c.78348dupT	p.Gly26117TrpfsTer13	Frameshift	26129	78387	327	A-band (Exon 327)	17106	8434	1	N/A	1
c.78190A>T	p.Arg26064Ter		26064	78192	327	A-band (Exon 327)	17106	8629	1	N/A	1
c.78178G>T	p.Glu26060Ter		26060	78180	327	A-band (Exon 327)	17106	8641	1	Pathogenic/Likely pathogenic	1
c.77545delT	p.Ser25849HisfsTer38	Frameshift	25886	77658	327	A-band (Exon 327)	17106	9163	1	N/A	1
c.77301T>A	p.Tyr25767Ter		25767	77301	327	A-band (Exon 327)	17106	9520	1	N/A	1
c.77145dupC	p.Ser25716LeufsTer8	Frameshift	25723	77169	327	A-band (Exon 327)	17106	9652	1	Likely pathogenic	1
c.76880T>A	p.Leu25627Ter		25627	76881	327	A-band (Exon 327)	17106	9940	1	N/A	1
c.76865G>A	p.Trp25622Ter		25622	76866	327	A-band (Exon 327)	17106	9955	1	Pathogenic/Likely pathogenic	1
c.76654C>T	p.Arg25552Ter		25552	76656	327	A-band (Exon 327)	17106	10165	1	Likely pathogenic	1
c.76201dupG	p.Asp25401GlyfsTer5	Frameshift	25405	76215	327	A-band (Exon 327)	17106	10606	1	N/A	1
c.76144G>T	p.Glu25382Ter		25382	76146	327	A-band (Exon 327)	17106	10675	1	N/A	1
c.76115dupA	p.Asn25372LysfsTer5	Frameshift	25376	76128	327	A-band (Exon 327)	17106	10693	1	Conflicting interpretations of pathogenicity	1
c.75927delA	p.Ala25310LeufsTer7	Frameshift	25316	75948	327	A-band (Exon 327)	17106	10873	1	N/A	1
c.75663delA	p.Lys25221AsnfsTer4	Frameshift	25224	75672	327	A-band (Exon 327)	17106	11149	1	Pathogenic/Likely pathogenic	1
c.75482delA	p.Lys25161ArgfsTer11	Frameshift	25171	75513	327	A-band (Exon 327)	17106	11308	1	N/A	1
c.75441delA	p.Gly25148ValfsTer11	Frameshift	25158	75474	327	A-band (Exon 327)	17106	11347	1	N/A	1
c.75123T>A	p.Tyr25041Ter		25041	75123	327	A-band (Exon 327)	17106	11698	1	Uncertain significance	1
c.74880_74883dupAACA	p.Pro24962AsnfsTer9	Frameshift	24970	74910	327	A-band (Exon 327)	17106	11911	1	Likely pathogenic	1
c.74761_74767delTCCAGGG	p.Ser24921ThrfsTer23	Frameshift	24943	74829	327	A-band (Exon 327)	17106	11992	1	N/A	1
c.74759_74760insA	p.Ser24921LeufsTer11	Frameshift	24931	74793	327	A-band (Exon 327)	17106	12028	1	N/A	1
c.74469_74472dupTGAT	p.Ser24825Ter		24825	74475	327	A-band (Exon 327)	17106	12346	1	N/A	1
c.74338C>T	p.Arg24780Ter		24780	74340	327	A-band (Exon 327)	17106	12481	1	Pathogenic/Likely pathogenic	1
c.73988G>A	p.Trp24663Ter		24663	73989	327	A-band (Exon 327)	17106	12832	1	N/A	1
c.73846C>T	p.Arg24616Ter		24616	73848	327	A-band (Exon 327)	17106	12973	1	Pathogenic/Likely pathogenic	1
c.73590_73597delGGTCACTA	p.Val24531AspfsTer13	Frameshift	24543	73629	327	A-band (Exon 327)	17106	13192	1	N/A	1
c.73200delT	p.Tyr24400Ter		24400	73200	327	A-band (Exon 327)	17106	13621	1	N/A	1
c.72828_72831dupTCTT	p.Thr24278SerfsTer3	Frameshift	24280	72840	327	A-band (Exon 327)	17106	13981	1	Likely pathogenic	1
c.72669delT	p.Asp24224IlefsTer8	Frameshift	24231	72693	327	A-band (Exon 327)	17106	14128	1	Pathogenic/Likely pathogenic	1
c.71887_71888delAA	p.Lys23963GlufsTer5	Frameshift	23967	71901	327	A-band (Exon 327)	17106	14920	1	N/A	1
c.71698delC	p.Arg23900GlyfsTer2	Frameshift	23901	71703	327	A-band (Exon 327)	17106	15118	1	N/A	1
c.71602C>T	p.Arg23868Ter		23868	71604	327	A-band (Exon 327)	17106	15217	1	Pathogenic/Likely pathogenic	1
c.71358T>G	p.Tyr23786Ter		23786	71358	327	A-band (Exon 327)	17106	15463	1	N/A	1
c.71298_71304delGCGGCAG	p.Met23766IlefsTer10	Frameshift	23775	71325	327	A-band (Exon 327)	17106	15496	1	N/A	1
c.70732_70733delCA	p.Gln23578ValfsTer19	Frameshift	23596	70788	327	A-band (Exon 327)	17106	16033	1	N/A	1
c.70728_70729dupTG	p.Asp23577ValfsTer10	Frameshift	23586	70758	327	A-band (Exon 327)	17106	16063	1	N/A	1
c.70442_70446dupCTTAT	p.Ser23483LeufsTer29	Frameshift	23511	70533	327	A-band (Exon 327)	17106	16288	1	N/A	1
c.70215T>A	p.Cys23405Ter		23405	70215	327	A-band (Exon 327)	17106	16606	1	N/A	1
c.70162C>T	p.Arg23388Ter		23388	70164	327	A-band (Exon 327)	17106	16657	1	Pathogenic/Likely pathogenic	1
c.69811G>T	p.Glu23271Ter		23271	69813	327	A-band (Exon 327)	17106	17008	1	N/A	1
c.69421_69422insAAAAG	p.Gly23141GlufsTer38	Frameshift	23178	69534	326	A-band (pre-exon 327)	303	181	1	Likely pathogenic	1
c.69271delT	p.Ser23091LeufsTer27	Frameshift	23117	69351	325	A-band (pre-exon 327)	588	61	1	N/A	1
c.68484delG	p.Lys22828AsnfsTer26	Frameshift	22853	68559	324	A-band (pre-exon 327)	297	265	1	Pathogenic/Likely pathogenic	1
c.68449C>T	p.Arg22817Ter		22817	68451	323	A-band (pre-exon 327)	198	76	1	Pathogenic/Likely pathogenic	1
c.68319_68320insA	p.Pro22774ThrfsTer21	Frameshift	22794	68382	323	A-band (pre-exon 327)	198	145	1	N/A	1
c.68317delT	p.Ser22773LeufsTer26	Frameshift	22798	68394	323	A-band (pre-exon 327)	198	133	1	N/A	1
c.67348C>T	p.Gln22450Ter		22450	67350	320	A-band (pre-exon 327)	288	286	1	Pathogenic	1
c.67279C>T	p.Arg22427Ter		22427	67281	319	A-band (pre-exon 327)	291	67	1	Likely pathogenic	1
c.66975_66978delCAAA	p.Lys22326MetfsTer8	Frameshift	22333	66999	318	A-band (pre-exon 327)	288	58	1	Likely pathogenic	1
c.66885delG	p.Trp22295CysfsTer8	Frameshift	22302	66906	318	A-band (pre-exon 327)	288	151	1	N/A	1
c.66846T>G	p.Tyr22282Ter		22282	66846	318	A-band (pre-exon 327)	288	211	1	N/A	1
c.66637C>T	p.Gln22213Ter		22213	66639	317	A-band (pre-exon 327)	306	130	1	N/A	1
c.66618C>A	p.Cys22206Ter		22206	66618	317	A-band (pre-exon 327)	306	151	1	Pathogenic	1
c.66437delA	p.Lys22146ArgfsTer28	Frameshift	22173	66519	317	A-band (pre-exon 327)	306	250	1	N/A	1
c.66317delA	p.Asn22106ThrfsTer6	Frameshift	22111	66333	316	A-band (pre-exon 327)	303	130	1	N/A	1
c.66019_66040delTCTGCAACTGTGCCTATCACCA	p.Ser22007AlafsTer8	Frameshift	22014	66042	315	A-band (pre-exon 327)	297	118	1	N/A	1
c.66008G>A	p.Trp22003Ter		22003	66009	315	A-band (pre-exon 327)	297	151	1	Likely pathogenic	1
c.65931G>A	p.Trp21977Ter		21977	65931	315	A-band (pre-exon 327)	297	229	1	N/A	1
c.65740dupA	p.Met21914AsnfsTer26	Frameshift	21939	65817	314	A-band (pre-exon 327)	288	46	1	N/A	1
c.65020dupG	p.Asp21674GlyfsTer12	Frameshift	21685	65055	312	A-band (pre-exon 327)	303	220	1	N/A	1
c.64999C>T	p.Arg21667Ter		21667	65001	312	A-band (pre-exon 327)	303	274	1	Pathogenic/Likely pathogenic	1
c.64951dupA	p.Met21651AsnfsTer11	Frameshift	21661	64983	312	A-band (pre-exon 327)	303	292	1	N/A	1
c.64810C>T	p.Arg21604Ter		21604	64812	311	A-band (pre-exon 327)	300	160	1	N/A	1
c.64449dupA	p.Leu21484ThrfsTer4	Frameshift	21487	64461	310	A-band (pre-exon 327)	276	211	1	N/A	1
c.64352T>A	p.Leu21451Ter		21451	64353	309	A-band (pre-exon 327)	303	43	1	Likely pathogenic	1
c.64273_64274insAG	p.Ser21425LysfsTer8	Frameshift	21432	64296	309	A-band (pre-exon 327)	303	100	1	N/A	1
c.64228C>T	p.Gln21410Ter		21410	64230	309	A-band (pre-exon 327)	303	166	1	N/A	1
c.63860G>A	p.Trp21287Ter		21287	63861	308	A-band (pre-exon 327)	300	232	1	N/A	1
c.63625C>T	p.Arg21209Ter		21209	63627	307	A-band (pre-exon 327)	285	166	1	Pathogenic/Likely pathogenic	1
c.63539_63564delTGAGGAAACTGGTCATAGTGAGAGCA	p.Met21180ArgfsTer17	Frameshift	21196	63588	307	A-band (pre-exon 327)	285	205	1	N/A	1
c.63370C>T	p.Gln21124Ter		21124	63372	306	A-band (pre-exon 327)	321	136	1	N/A	1
c.63025C>T	p.Arg21009Ter		21009	63027	305	A-band (pre-exon 327)	2967	160	1	Pathogenic/Likely pathogenic	1
c.62424delC	p.Asp20808GlufsTer5	Frameshift	20812	62436	305	A-band (pre-exon 327)	2967	751	1	Likely pathogenic	1
c.62127_62134delTAAGGGCT	p.Lys20710ArgfsTer2	Frameshift	20711	62133	305	A-band (pre-exon 327)	2967	1054	1	N/A	1
c.61757_61758delGT	p.Cys20586TyrfsTer10	Frameshift	20595	61785	305	A-band (pre-exon 327)	2967	1402	1	Likely pathogenic	1
c.61740delT	p.Asn20580LysfsTer2	Frameshift	20581	61743	305	A-band (pre-exon 327)	2967	1444	1	N/A	1
c.61717_61718insAATA	p.Cys20573Ter		20573	61719	305	A-band (pre-exon 327)	2967	1468	1	N/A	1
c.61324G>T	p.Glu20442Ter		20442	61326	305	A-band (pre-exon 327)	2967	1861	1	Likely pathogenic	1
c.61107_61116delCAAACCACCT	p.Ile20369MetfsTer9	Frameshift	20377	61131	305	A-band (pre-exon 327)	2967	2056	1	N/A	1
c.60931C>T	p.Arg20311Ter		20311	60933	305	A-band (pre-exon 327)	2967	2254	1	Likely pathogenic	1
c.60726T>A	p.Tyr20242Ter		20242	60726	305	A-band (pre-exon 327)	2967	2461	1	N/A	1
c.60163_60164delAT	p.Ile20055CysfsTer7	Frameshift	20061	60183	304	A-band (pre-exon 327)	294	37	1	N/A	1
c.59772G>A	p.Trp19924Ter		19924	59772	303	A-band (pre-exon 327)	300	154	1	N/A	1
c.59460G>A	p.Trp19820Ter		19820	59460	302	A-band (pre-exon 327)	282	166	1	Likely pathogenic	1
c.59417_59418delTT	p.Leu19806GlnfsTer24	Frameshift	19829	59487	302	A-band (pre-exon 327)	282	139	1	N/A	1
c.59411dupT	p.Arg19805LysfsTer3	Frameshift	19807	59421	302	A-band (pre-exon 327)	282	205	1	Likely pathogenic	1
c.59351_59352delCT	p.Pro19784ArgfsTer5	Frameshift	19788	59364	302	A-band (pre-exon 327)	282	262	1	Likely pathogenic	1
c.59201_59202delCT	p.Pro19734ArgfsTer5	Frameshift	19738	59214	301	A-band (pre-exon 327)	309	130	1	Likely pathogenic	1
c.58705_58708dupGATT	p.Ser19570Ter		19570	58710	299	A-band (pre-exon 327)	300	22	1	N/A	1
c.58689_58690dupTG	p.Asp19564ValfsTer9	Frameshift	19572	58716	299	A-band (pre-exon 327)	300	16	1	N/A	1
c.58157delC	p.Pro19386GlnfsTer50	Frameshift	19435	58305	298	A-band (pre-exon 327)	282	127	1	N/A	1
c.58034_58035delCT	p.Thr19345SerfsTer2	Frameshift	19346	58038	297	A-band (pre-exon 327)	303	112	1	N/A	1
c.58029delA	p.Lys19343AsnfsTer7	Frameshift	19349	58047	297	A-band (pre-exon 327)	303	103	1	N/A	1
c.57769C>T	p.Arg19257Ter		19257	57771	296	A-band (pre-exon 327)	303	76	1	Likely pathogenic	1
c.57614G>A	p.Trp19205Ter		19205	57615	296	A-band (pre-exon 327)	303	232	1	N/A	1
c.57518_57521delAGAA	p.Lys19173ArgfsTer8	Frameshift	19180	57540	295	A-band (pre-exon 327)	282	4	1	N/A	1
c.57378G>A	p.Trp19126Ter		19126	57378	295	A-band (pre-exon 327)	282	166	1	Likely pathogenic	1
c.57286_57287insACCTTCAG	p.Ala19096AspfsTer17	Frameshift	19112	57336	295	A-band (pre-exon 327)	282	208	1	N/A	1
c.56933C>G	p.Ser18978Ter		18978	56934	292	A-band (pre-exon 327)	315	28	1	N/A	1
c.56806C>T	p.Arg18936Ter		18936	56808	292	A-band (pre-exon 327)	315	154	1	Pathogenic/Likely pathogenic	1
c.56732dupA	p.Asp18911GlufsTer25	Frameshift	18935	56805	292	A-band (pre-exon 327)	315	157	1	Likely pathogenic	1
c.55972C>T	p.Arg18658Ter		18658	55974	289	A-band (pre-exon 327)	318	76	1	Likely pathogenic	1
c.55808dupC	p.Lys18604GlufsTer3	Frameshift	18606	55818	289	A-band (pre-exon 327)	318	232	1	N/A	1
c.54782_54783insCAGAGGTTGCAGG	p.Asp18262ArgfsTer25	Frameshift	18286	54858	284	A-band (pre-exon 327)	309	262	1	N/A	1
c.54780_54781insAT	p.Ser18261IlefsTer32	Frameshift	18292	54876	284	A-band (pre-exon 327)	309	244	1	N/A	1
c.54061delG	p.Val18021TyrfsTer64	Frameshift	18084	54252	282	A-band (pre-exon 327)	191	129	1	N/A	1
c.53918delG	p.Gly17973GlufsTer18	Frameshift	17990	53970	281	A-band (pre-exon 327)	309	220	1	Pathogenic	1
c.53648G>A	p.Trp17883Ter		17883	53649	280	A-band (pre-exon 327)	300	232	1	Likely pathogenic	1
c.53599G>T	p.Glu17867Ter		17867	53601	280	A-band (pre-exon 327)	300	280	1	Pathogenic/Likely pathogenic	1
c.53564_53574delTTGCAGTTGAT	p.Leu17855ProfsTer15	Frameshift	17869	53607	280	A-band (pre-exon 327)	300	274	1	N/A	1
c.53206C>T	p.Arg17736Ter		17736	53208	278	A-band (pre-exon 327)	285	79	1	Likely pathogenic	1
c.52932_52933insC	p.Ser17645GlnfsTer21	Frameshift	17665	52995	277	A-band (pre-exon 327)	297	7	1	N/A	1
c.52826_52829delAGTT	p.Gln17609ArgfsTer14	Frameshift	17622	52866	277	A-band (pre-exon 327)	297	136	1	N/A	1
c.52021C>T	p.Arg17341Ter		17341	52023	274	A-band (pre-exon 327)	363	79	1	Likely pathogenic	1
c.51913_51916delAAGG	p.Lys17305ValfsTer13	Frameshift	17317	51951	274	A-band (pre-exon 327)	363	151	1	N/A	1
c.51667C>T	p.Arg17223Ter		17223	51669	273	A-band (pre-exon 327)	303	70	1	Likely pathogenic	1
c.51443delC	p.Pro17148LeufsTer5	Frameshift	17152	51456	273	A-band (pre-exon 327)	303	283	1	N/A	1
c.51003_51004insT	p.Thr17002TyrfsTer5	Frameshift	17006	51018	271	A-band (pre-exon 327)	279	118	1	N/A	1
c.50697G>A	p.Trp16899Ter		16899	50697	270	A-band (pre-exon 327)	306	160	1	N/A	1
c.50618G>A	p.Trp16873Ter		16873	50619	270	A-band (pre-exon 327)	306	238	1	Likely pathogenic	1
c.50296C>T	p.Arg16766Ter		16766	50298	268	A-band (pre-exon 327)	106	56	1	Pathogenic/Likely pathogenic	1
c.50132_50133delCA	p.Thr16711SerfsTer6	Frameshift	16716	50148	267	A-band (pre-exon 327)	300	100	1	N/A	1
c.50088dupA	p.Gly16697ArgfsTer21	Frameshift	16717	50151	267	A-band (pre-exon 327)	300	97	1	N/A	1
c.49903G>T	p.Glu16635Ter		16635	49905	266	A-band (pre-exon 327)	300	43	1	N/A	1
c.49870C>T	p.Arg16624Ter		16624	49872	266	A-band (pre-exon 327)	300	76	1	Likely pathogenic	1
c.49629delC	p.Leu16544Ter		16544	49632	265	A-band (pre-exon 327)	116	16	1	N/A	1
c.49457G>A	p.Trp16486Ter		16486	49458	264	A-band (pre-exon 327)	187	74	1	N/A	1
c.49412G>A	p.Trp16471Ter		16471	49413	264	A-band (pre-exon 327)	187	119	1	N/A	1
c.49149dupC	p.Thr16384HisfsTer11	Frameshift	16394	49182	263	A-band (pre-exon 327)	297	163	1	N/A	1
c.49144A>T	p.Lys16382Ter		16382	49146	263	A-band (pre-exon 327)	297	199	1	N/A	1
c.49011_49012delTG	p.Cys16337TrpfsTer14	Frameshift	16350	49050	263	A-band (pre-exon 327)	297	295	1	N/A	1
c.48499C>T	p.Arg16167Ter		16167	48501	260	A-band (pre-exon 327)	178	137	1	Likely pathogenic	1
c.48306G>A	p.Trp16102Ter		16102	48306	258	A-band (pre-exon 327)	152	6	1	Pathogenic	1
c.48283C>T	p.Arg16095Ter		16095	48285	258	A-band (pre-exon 327)	152	27	1	Pathogenic	1
c.48167delC	p.Pro16056GlnfsTer7	Frameshift	16062	48186	258	A-band (pre-exon 327)	152	126	1	Likely pathogenic	1
c.47640_47641insT	p.Glu15881Ter		15881	47643	255	A-band (pre-exon 327)	188	117	1	N/A	1
c.47512C>T	p.Arg15838Ter		15838	47514	254	A-band (pre-exon 327)	303	58	1	N/A	1
c.47291_47292delAT	p.Asn15764SerfsTer5	Frameshift	15768	47304	254	A-band (pre-exon 327)	303	268	1	N/A	1
c.47208_47209delCA	p.Asn15736LysfsTer6	Frameshift	15741	47223	253	A-band (pre-exon 327)	303	46	1	N/A	1
c.46603C>T	p.Arg15535Ter		15535	46605	251	I-band (distal)	267	91	1	Uncertain significance	1
c.46201_46204delACAG	p.Thr15401SerfsTer20	Frameshift	15420	46260	249	I-band (distal)	409	44	1	N/A	1
c.45455G>A	p.Trp15152Ter		15152	45456	247	I-band (distal)	267	160	1	N/A	1
c.45435delA	p.Glu15146LysfsTer31	Frameshift	15176	45528	247	I-band (distal)	267	88	1	N/A	1
c.45182delT	p.Val15061GlyfsTer19	Frameshift	15079	45237	246	I-band (distal)	267	112	1	N/A	1
c.44388G>A	p.Trp14796Ter		14796	44388	241	I-band (distal)	143	36	1	N/A	1
c.44387G>A	p.Trp14796Ter		14796	44388	241	I-band (distal)	143	36	1	N/A	1
c.44338delA	p.Thr14780GlnfsTer24	Frameshift	14803	44409	241	I-band (distal)	143	15	1	N/A	1
c.44168_44169insTCTCCAAAGCATAT	p.Lys14723AsnfsTer46	Frameshift	14768	44304	241	I-band (distal)	143	120	1	N/A	1
c.44117delA	p.Asn14706ThrfsTer58	Frameshift	14763	44289	241	I-band (distal)	143	135	1	N/A	1
c.44035C>T	p.Arg14679Ter		14679	44037	239	I-band (distal)	140	117	1	Uncertain significance	1
c.43956_43957dupTG	p.Gly14653ValfsTer35	Frameshift	14687	44061	239	I-band (distal)	140	93	1	N/A	1
c.43853G>A	p.Trp14618Ter		14618	43854	238	I-band (distal)	267	160	1	N/A	1
c.43600C>T	p.Gln14534Ter		14534	43602	237	I-band (distal)	267	145	1	Conflicting interpretations of pathogenicity	1
c.42744delT	p.Thr14249LeufsTer2	Frameshift	14250	42750	233	I-band (distal)	264	196	1	N/A	1
c.42465delA	p.Gly14156ValfsTer17	Frameshift	14172	42516	232	I-band (distal)	267	166	1	N/A	1
c.42286_42293dupGACAAATT	p.Phe14098LeufsTer46	Frameshift	14143	42429	232	I-band (distal)	267	253	1	N/A	1
c.42235C>T	p.Arg14079Ter		14079	42237	231	I-band (distal)	264	178	1	Likely pathogenic	1
c.42214C>T	p.Arg14072Ter		14072	42216	231	I-band (distal)	264	199	1	Conflicting interpretations of pathogenicity	1
c.41941delA	p.Ser13981ValfsTer19	Frameshift	13999	41997	229	I-band (distal)	140	27	1	N/A	1
c.41641C>T	p.Arg13881Ter		13881	41643	228	I-band (distal)	276	241	1	Conflicting interpretations of pathogenicity	1
c.41483delC	p.Pro13828GlnfsTer6	Frameshift	13833	41499	227	I-band (distal)	279	109	1	Conflicting interpretations of pathogenicity	1
c.41414dupA	p.Asn13805LysfsTer5	Frameshift	13809	41427	227	I-band (distal)	279	181	1	N/A	1
c.41411T>G	p.Leu13804Ter		13804	41412	227	I-band (distal)	279	196	1	N/A	1
c.41347delG	p.Val13783Ter		13783	41349	227	I-band (distal)	279	259	1	N/A	1
c.41222_41223delGA	p.Arg13741LysfsTer6	Frameshift	13746	41238	226	I-band (distal)	402	91	1	Uncertain significance	1
c.41169delT	p.Ser13724AlafsTer52	Frameshift	13775	41325	226	I-band (distal)	402	4	1	N/A	1
c.40437dupA	p.Pro13480ThrfsTer18	Frameshift	13497	40491	220	I-band (distal)	81	67	1	N/A	1
c.13943_13947dupAAAAG	p.Phe4650LysfsTer14	Frameshift	4663	13989	49	I-band (proximal)	2781	103	1	Uncertain significance	1
c.13859delG	p.Gly4620ValfsTer10	Frameshift	4629	13887	49	I-band (proximal)	2781	205	1	N/A	1
c.13760delA	p.Glu4587GlyfsTer5	Frameshift	4591	13773	49	I-band (proximal)	2781	319	1	Likely pathogenic	1
c.13705_13706delAG	p.Leu4570GlufsTer12	Frameshift	4581	13743	49	I-band (proximal)	2781	349	1	N/A	1
c.13686delT	p.Asp4563ThrfsTer8	Frameshift	4570	13710	49	I-band (proximal)	2781	382	1	N/A	1
c.13586_13599delTGATCTCAACTGAA	p.Leu4529ArgfsTer6	Frameshift	4534	13602	49	I-band (proximal)	2781	490	1	N/A	1
c.13274delT	p.Val4425GlyfsTer6	Frameshift	4430	13290	49	I-band (proximal)	2781	802	1	N/A	1
c.13135dupT	p.Ser4379PhefsTer2	Frameshift	4380	13140	49	I-band (proximal)	2781	952	1	N/A	1
c.13058delC	p.Pro4353GlnfsTer14	Frameshift	4366	13098	49	I-band (proximal)	2781	994	1	Conflicting interpretations of pathogenicity	1
c.12742C>T	p.Gln4248Ter		4248	12744	49	I-band (proximal)	2781	1348	1	Conflicting interpretations of pathogenicity	1
c.12683_12684delCT	p.Ser4228CysfsTer3	Frameshift	4230	12690	49	I-band (proximal)	2781	1402	1	N/A	1
c.12643C>T	p.Gln4215Ter		4215	12645	49	I-band (proximal)	2781	1447	1	Uncertain significance	1
c.12451C>T	p.Gln4151Ter		4151	12453	49	I-band (proximal)	2781	1639	1	N/A	1
c.12358C>T	p.Gln4120Ter		4120	12360	49	I-band (proximal)	2781	1732	1	Uncertain significance	1
c.12117delC	p.Cys4040AlafsTer18	Frameshift	4057	12171	49	I-band (proximal)	2781	1921	1	N/A	1
c.12071delC	p.Ala4024GlufsTer12	Frameshift	4035	12105	49	I-band (proximal)	2781	1987	1	N/A	1
c.12016_12019dupAGTG	p.Gly4007GlufsTer7	Frameshift	4013	12039	49	I-band (proximal)	2781	2053	1	Uncertain significance	1
c.11913G>A	p.Trp3971Ter		3971	11913	49	I-band (proximal)	2781	2179	1	Uncertain significance	1
c.11579T>G	p.Leu3860Ter		3860	11580	49	I-band (proximal)	2781	2512	1	N/A	1
c.11250delA	p.Gly3751ValfsTer19	Frameshift	3769	11307	47	I-band (proximal)	57	4	1	N/A	1
c.9812_9813insA	p.Trp3272LeufsTer19	Frameshift	3290	9870	42	I-band (proximal)	285	118	1	N/A	1
c.9811_9812insAAATG	p.Ser3271Ter		3271	9813	42	I-band (proximal)	285	175	1	N/A	1
c.9610C>T	p.Arg3204Ter		3204	9612	41	I-band (proximal)	232	91	1	Conflicting interpretations of pathogenicity	1
c.8843C>A	p.Ser2948Ter		2948	8844	37	I-band (proximal)	261	58	1	N/A	1
c.8836G>T	p.Glu2946Ter		2946	8838	37	I-band (proximal)	261	64	1	N/A	1
c.8608C>T	p.Gln2870Ter		2870	8610	36	I-band (proximal)	261	31	1	N/A	1
c.8320G>T	p.Glu2774Ter		2774	8322	35	I-band (proximal)	264	58	1	N/A	1
c.8048T>A	p.Leu2683Ter		2683	8049	34	I-band (proximal)	261	67	1	N/A	1
c.7952_7953dupAA	p.Trp2652AsnfsTer3	Frameshift	2654	7962	34	I-band (proximal)	261	154	1	N/A	1
c.7516C>T	p.Arg2506Ter		2506	7518	32	I-band (proximal)	264	76	1	Likely pathogenic	1
c.7501C>T	p.Arg2501Ter		2501	7503	32	I-band (proximal)	264	91	1	Uncertain significance	1
c.7392delT	p.Glu2465AsnfsTer9	Frameshift	2473	7419	32	I-band (proximal)	264	175	1	N/A	1
c.7133_7134delAA	p.Lys2378SerfsTer21	Frameshift	2398	7194	31	I-band (proximal)	273	136	1	N/A	1
c.7065dupC	p.Ile2356HisfsTer8	Frameshift	2363	7089	31	I-band (proximal)	273	241	1	N/A	1
c.7026delG	p.Lys2344ArgfsTer6	Frameshift	2349	7047	30	I-band (proximal)	267	10	1	Uncertain significance	1
c.6848C>A	p.Ser2283Ter		2283	6849	30	I-band (proximal)	267	208	1	N/A	1
c.6820C>T	p.Gln2274Ter		2274	6822	30	I-band (proximal)	267	235	1	Conflicting interpretations of pathogenicity	1
c.6532C>T	p.Gln2178Ter		2178	6534	29	I-band (proximal)	282	256	1	Uncertain significance	1
c.6378G>A	p.Trp2126Ter		2126	6378	28	Z-disk	1694	130	1	Uncertain significance	1
c.5622G>A	p.Trp1874Ter		1874	5622	28	Z-disk	1694	886	1	N/A	1
c.5440C>T	p.Gln1814Ter		1814	5442	28	Z-disk	1694	1066	1	N/A	1
c.4880G>A	p.Trp1627Ter		1627	4881	28	Z-disk	1694	1627	1	Uncertain significance	1
c.4714dupC	p.Arg1572ProfsTer3	Frameshift	1574	4722	27	Z-disk	169	92	1	N/A	1
c.4663A>T	p.Lys1555Ter		1555	4665	27	Z-disk	169	149	1	N/A	1
c.4592_4596delTTGCC	p.Val1531AlafsTer42	Frameshift	1572	4716	27	Z-disk	169	98	1	Uncertain significance	1
c.4464delG	p.Phe1489SerfsTer17	Frameshift	1505	4515	26	Z-disk	165	130	1	N/A	1
c.4281delG	p.Met1427IlefsTer35	Frameshift	1461	4383	25	Z-disk	272	97	1	N/A	1
c.3664C>T	p.Gln1222Ter		1222	3666	22	Z-disk	206	63	1	Uncertain significance	1
c.3650_3651delAG	p.Glu1217ValfsTer2	Frameshift	1218	3654	22	Z-disk	206	75	1	N/A	1
c.3571delA	p.Thr1191HisfsTer3	Frameshift	1193	3579	22	Z-disk	206	150	1	N/A	1
c.3531T>G	p.Tyr1177Ter		1177	3531	22	Z-disk	206	198	1	N/A	1
c.3132_3133insCTTTGAAAAGAATTTGAAAAGGAAACCACA	p.Ala1044_Val1045insLeuTer		1046	3138	19	Z-disk	64	26	1	N/A	1
c.3104C>A	p.Ser1035Ter		1035	3105	19	Z-disk	64	59	1	N/A	1
c.3034C>T	p.Arg1012Ter		1012	3036	18	Z-disk	259	64	1	Conflicting interpretations of pathogenicity	1
c.2852dupA	p.Asn951LysfsTer8	Frameshift	958	2874	18	Z-disk	259	226	1	N/A	1
c.2699dupA	p.Glu901GlyfsTer13	Frameshift	913	2739	16	Z-disk	282	36	0.99	N/A	1
c.2533G>T	p.Glu845Ter		845	2535	16	Z-disk	282	240	0.99	N/A	1
c.2351delG	p.Gly784GlufsTer14	Frameshift	797	2391	15	Z-disk	123	102	0.99	N/A	1
c.2053C>T	p.Gln685Ter		685	2055	13	Z-disk	138	21	0.96	N/A	1
c.1912_1913delGA	p.Glu638ThrfsTer27	Frameshift	664	1992	13	Z-disk	138	84	0.96	N/A	1
c.1455dupA	p.Ala486SerfsTer26	Frameshift	511	1533	9	Z-disk	138	3	1	N/A	1
c.1105C>T	p.Gln369Ter		369	1107	7	Z-disk	331	138	1	N/A	1
c.788C>A	p.Ser263Ter		263	789	6	Z-disk	245	125	1	N/A	1
c.698C>G	p.Ser233Ter		233	699	6	Z-disk	245	215	1	N/A	1
c.658C>T	p.Arg220Ter		220	660	5	Z-disk	86	9	1	Conflicting interpretations of pathogenicity	1
c.325C>T	p.Arg109Ter		109	327	4	Z-disk	288	256	1	Uncertain significance	1
c.274dupA	p.Thr92AsnfsTer3	Frameshift	94	282	3	Z-disk	204	13	1	N/A	1
c.28C>T	p.Gln10Ter		10	30	2	Z-disk	91	61	1	N/A	1

## Sheet: Table S8
Table S8. Clinvar classification of TTNtv in gnomAD
Clinvar classification	high-PSI TTNtvs	Proportion	All TTNtvs	Proportion
(Likely) pathogenic	207	0.216301	212	0.121212
Pathogenic	23	0.0240334	26	0.0148656
Pathogenic/Likely pathogenic	79	0.0825496	81	0.0463122
Likely pathogenic	105	0.109718	105	0.0600343
Conflicting interpretations of pathogenicity	60	0.0626959	104	0.0594626
Uncertain significance	29	0.030303	245	0.14008
Not available	661	0.6907	1188	0.679245
Total	957	1	1749	1
